# Supplementary material for: Experimental and numerical study on the model of hybrid fiber phase change concrete frozen shaft wall
Source: PLoS One. 2024 Aug 8;19(8):e0306984. doi: 10.1371/journal.pone.0306984 (PMC11309396; doi:10.1371/journal.pone.0306984)
Supplement: S1 Table — (XLSX) [file pone.0306984.s001.xlsx]

## Sheet: BC
Lasting time (s)	Temperature of Z1 (℃)	Temperature of Z2 (℃)	Temperature of Z3 (℃)	Temperature of Z4 (℃)	Temperature of Z5 (℃)
0	29.8	29.9	29.9	29.9	29.9
30	29.8	29.9	29.9	29.9	29.9
60	29.8	29.9	29.9	29.9	29.9
90	29.8	29.9	29.9	29.9	29.9
120	29.8	29.9	29.9	29.9	29.9
150	29.7	29.9	29.9	29.9	29.9
180	29.7	29.9	29.9	29.9	29.9
210	29.7	29.9	29.9	29.9	29.9
240	29.7	29.9	29.9	29.9	29.9
270	29.7	29.9	29.9	29.9	29.9
300	29.6	29.9	29.9	29.9	29.9
330	29.6	29.9	29.9	29.9	29.9
360	29.6	29.9	29.9	29.9	29.9
390	29.6	29.8	29.9	29.9	29.9
420	29.5	29.8	29.9	29.9	29.9
450	29.5	29.8	29.9	29.9	29.9
480	29.5	29.8	29.9	29.9	29.9
510	29.5	29.8	29.9	29.9	29.9
540	29.5	29.8	29.9	29.9	29.9
570	29.5	29.8	29.9	29.9	29.9
600	29.5	29.8	29.9	29.9	29.9
630	29.4	29.8	29.9	29.9	29.9
660	29.4	29.8	29.9	29.9	29.9
690	29.4	29.8	29.9	29.9	29.9
720	29.4	29.8	29.9	29.9	29.9
750	29.3	29.8	29.9	29.9	29.9
780	29.3	29.8	29.9	29.9	29.9
810	29.3	29.8	29.9	29.9	29.9
840	29.3	29.8	29.9	29.9	29.9
870	29.2	29.8	29.9	29.9	29.9
900	29.2	29.8	29.9	29.9	29.9
930	29.2	29.8	29.9	29.9	29.9
960	29.2	29.8	29.9	29.9	29.9
990	29.2	29.8	29.9	29.9	29.9
1020	29.2	29.8	29.9	29.9	29.9
1050	29.1	29.8	29.9	29.9	29.9
1080	29.1	29.8	29.9	29.9	29.9
1110	29.1	29.8	29.9	29.9	29.9
1140	29	29.8	29.9	29.9	29.9
1170	29	29.8	29.9	29.9	29.9
1200	29	29.8	29.9	29.9	29.9
1230	29	29.8	29.9	29.9	29.9
1260	29	29.8	29.9	29.9	29.9
1290	28.9	29.8	29.9	29.9	29.9
1320	28.9	29.8	29.9	29.9	29.9
1350	28.9	29.8	29.9	29.9	29.9
1380	28.9	29.8	29.9	29.9	29.9
1410	28.9	29.8	29.9	29.9	29.9
1440	28.8	29.8	29.9	29.9	29.9
1470	28.8	29.8	29.9	29.9	29.9
1500	28.8	29.8	29.9	29.9	29.9
1530	28.8	29.8	29.9	29.9	29.9
1560	28.7	29.8	29.9	29.9	29.9
1590	28.7	29.8	29.9	29.9	29.9
1620	28.7	29.8	29.9	29.9	29.9
1650	28.7	29.8	29.9	29.9	29.9
1680	28.6	29.8	29.9	29.9	29.9
1710	28.6	29.8	29.9	29.9	29.9
1740	28.6	29.8	29.9	29.9	29.9
1770	28.6	29.8	29.9	29.9	29.9
1800	28.6	29.8	29.9	29.9	29.9
1830	28.6	29.8	29.9	29.9	29.9
1860	28.6	29.8	29.9	29.9	29.9
1890	28.5	29.8	29.9	29.9	29.9
1920	28.5	29.8	29.9	29.9	29.9
1950	28.5	29.8	29.9	29.9	29.9
1980	28.5	29.8	29.9	29.9	29.9
2010	28.5	29.7	29.9	29.9	29.9
2040	28.5	29.7	29.9	29.9	29.9
2070	28.4	29.7	29.9	29.9	29.9
2100	28.4	29.7	29.9	29.9	29.9
2130	28.4	29.7	29.9	29.9	29.9
2160	28.4	29.7	29.9	29.9	29.9
2190	28.4	29.7	29.9	29.9	29.9
2220	28.4	29.7	29.9	29.9	29.9
2250	28.3	29.7	29.9	29.9	29.9
2280	28.3	29.7	29.9	29.9	29.9
2310	28.3	29.7	29.9	29.9	29.9
2340	28.3	29.7	29.9	29.9	29.9
2370	28.3	29.7	29.9	29.9	29.9
2400	28.3	29.7	29.9	29.9	29.9
2430	28.2	29.7	29.9	29.9	29.9
2460	28.2	29.7	29.9	29.9	29.9
2490	28.2	29.7	29.9	29.9	29.9
2520	28.2	29.7	29.9	29.9	29.9
2550	28.2	29.7	29.9	29.9	29.9
2580	28.2	29.7	29.9	29.9	29.9
2610	28.2	29.7	29.9	29.9	29.9
2640	28.1	29.7	29.9	29.9	29.9
2670	28.1	29.7	29.9	29.9	29.9
2700	28.1	29.7	29.9	29.9	29.9
2730	28.1	29.7	29.9	29.9	29.9
2760	28.1	29.7	29.9	29.9	29.9
2790	28	29.7	29.9	29.9	29.9
2820	28	29.7	29.9	29.9	29.9
2850	28	29.7	29.9	29.9	29.9
2880	28	29.7	29.9	29.9	29.9
2910	27.9	29.7	29.9	29.9	29.9
2940	27.9	29.7	29.9	29.9	29.9
2970	27.9	29.7	29.9	29.9	29.9
3000	27.9	29.7	29.9	29.9	29.9
3030	27.9	29.7	29.9	29.9	29.9
3060	27.9	29.7	29.9	29.9	29.9
3090	27.8	29.7	29.9	29.9	29.9
3120	27.8	29.7	29.9	29.9	29.9
3150	27.8	29.7	29.9	29.9	29.9
3180	27.8	29.7	29.9	29.9	29.9
3210	27.7	29.7	29.9	29.9	29.9
3240	27.7	29.6	29.9	29.9	29.9
3270	27.7	29.6	29.9	29.9	29.9
3300	27.7	29.6	29.9	29.9	29.9
3330	27.7	29.6	29.9	29.9	29.9
3360	27.6	29.6	29.8	29.9	29.9
3390	27.6	29.6	29.8	29.9	29.9
3420	27.6	29.6	29.8	29.9	29.9
3450	27.6	29.6	29.8	29.9	29.9
3480	27.6	29.6	29.8	29.9	29.9
3510	27.6	29.6	29.8	29.9	29.9
3540	27.6	29.6	29.8	29.9	29.9
3570	27.6	29.6	29.8	29.9	29.9
3600	27.6	29.6	29.8	29.9	29.9
3630	27.5	29.6	29.8	29.9	29.9
3660	27.5	29.6	29.8	29.9	29.9
3690	27.5	29.6	29.8	29.9	29.9
3720	27.5	29.6	29.8	29.9	29.9
3750	27.5	29.6	29.8	29.9	29.9
3780	27.5	29.6	29.8	29.9	29.9
3810	27.5	29.6	29.8	29.9	29.9
3840	27.5	29.6	29.8	29.9	29.9
3870	27.5	29.6	29.8	29.9	29.9
3900	27.5	29.6	29.8	29.9	29.9
3930	27.4	29.6	29.8	29.9	29.9
3960	27.4	29.6	29.8	29.9	29.9
3990	27.4	29.6	29.8	29.9	29.9
4020	27.4	29.6	29.8	29.9	29.9
4050	27.4	29.6	29.8	29.9	29.9
4080	27.4	29.6	29.8	29.9	29.9
4110	27.4	29.6	29.8	29.9	29.9
4140	27.4	29.6	29.8	29.9	29.9
4170	27.3	29.5	29.8	29.9	29.9
4200	27.3	29.5	29.8	29.9	29.9
4230	27.3	29.5	29.8	29.9	29.9
4260	27.3	29.5	29.8	29.9	29.9
4290	27.3	29.5	29.8	29.9	29.9
4320	27.3	29.5	29.8	29.9	29.9
4350	27.3	29.5	29.8	29.9	29.9
4380	27.3	29.5	29.8	29.9	29.9
4410	27.3	29.5	29.8	29.9	29.9
4440	27.2	29.5	29.8	29.9	29.9
4470	27.2	29.5	29.8	29.9	29.9
4500	27.2	29.5	29.8	29.9	29.9
4530	27.2	29.5	29.8	29.9	29.9
4560	27.2	29.5	29.8	29.9	29.9
4590	27.2	29.5	29.8	29.9	29.9
4620	27.2	29.5	29.8	29.9	29.9
4650	27.2	29.5	29.8	29.9	29.9
4680	27.1	29.5	29.8	29.9	29.9
4710	27.1	29.5	29.8	29.9	29.9
4740	27.1	29.5	29.8	29.9	29.9
4770	27.1	29.5	29.8	29.9	29.9
4800	27.1	29.5	29.8	29.9	29.9
4830	27.1	29.5	29.8	29.9	29.9
4860	27.1	29.5	29.8	29.9	29.9
4890	27	29.5	29.8	29.9	29.9
4920	27	29.5	29.8	29.9	29.9
4950	27	29.5	29.8	29.9	29.9
4980	27	29.5	29.8	29.9	29.9
5010	27	29.4	29.8	29.9	29.9
5040	27	29.4	29.8	29.9	29.9
5070	27	29.4	29.8	29.9	29.9
5100	27	29.4	29.8	29.9	29.9
5130	27	29.4	29.8	29.9	29.9
5160	27	29.4	29.8	29.9	29.9
5190	27	29.4	29.8	29.9	29.9
5220	27	29.4	29.8	29.9	29.9
5250	27	29.4	29.8	29.9	29.9
5280	26.9	29.4	29.8	29.9	29.9
5310	26.9	29.4	29.8	29.9	29.9
5340	26.9	29.4	29.8	29.9	29.9
5370	26.9	29.4	29.8	29.9	29.9
5400	26.9	29.4	29.8	29.9	29.9
5430	26.9	29.4	29.8	29.9	29.9
5460	26.9	29.4	29.8	29.9	29.9
5490	26.9	29.4	29.8	29.9	29.9
5520	26.9	29.4	29.8	29.9	29.9
5550	26.9	29.4	29.8	29.9	29.9
5580	26.9	29.4	29.8	29.9	29.9
5610	26.9	29.4	29.8	29.9	29.9
5640	26.9	29.4	29.8	29.9	29.9
5670	26.9	29.4	29.8	29.9	29.9
5700	26.9	29.4	29.8	29.9	29.9
5730	26.9	29.4	29.8	29.9	29.9
5760	26.9	29.4	29.8	29.9	29.9
5790	26.8	29.4	29.8	29.9	29.9
5820	26.8	29.4	29.8	29.9	29.9
5850	26.8	29.4	29.8	29.9	29.9
5880	26.8	29.4	29.8	29.9	29.9
5910	26.8	29.3	29.8	29.9	29.9
5940	26.8	29.3	29.8	29.9	29.9
5970	26.8	29.3	29.8	29.9	29.9
6000	26.8	29.3	29.8	29.9	29.9
6030	26.8	29.3	29.8	29.9	29.9
6060	26.8	29.3	29.8	29.9	29.9
6090	26.8	29.3	29.8	29.9	29.9
6120	26.8	29.3	29.8	29.9	29.9
6150	26.7	29.3	29.8	29.9	29.9
6180	26.7	29.3	29.8	29.9	29.9
6210	26.7	29.3	29.8	29.9	29.9
6240	26.7	29.3	29.8	29.9	29.9
6270	26.7	29.3	29.8	29.9	29.9
6300	26.7	29.3	29.8	29.9	29.9
6330	26.7	29.3	29.8	29.9	29.9
6360	26.7	29.3	29.8	29.9	29.9
6390	26.7	29.3	29.8	29.9	29.9
6420	26.7	29.3	29.8	29.9	29.9
6450	26.7	29.3	29.8	29.9	29.9
6480	26.7	29.3	29.8	29.9	29.9
6510	26.7	29.3	29.8	29.9	29.9
6540	26.7	29.3	29.8	29.9	29.9
6570	26.6	29.3	29.8	29.9	29.9
6600	26.6	29.3	29.8	29.9	29.9
6630	26.6	29.3	29.8	29.9	29.9
6660	26.6	29.3	29.8	29.9	29.9
6690	26.6	29.3	29.8	29.9	29.9
6720	26.6	29.3	29.8	29.9	29.9
6750	26.6	29.3	29.8	29.9	29.9
6780	26.6	29.3	29.8	29.9	29.9
6810	26.6	29.2	29.8	29.9	29.9
6840	26.6	29.2	29.8	29.9	29.9
6870	26.6	29.2	29.8	29.9	29.9
6900	26.6	29.2	29.8	29.9	29.9
6930	26.5	29.2	29.8	29.9	29.9
6960	26.5	29.2	29.8	29.9	29.9
6990	26.5	29.2	29.8	29.9	29.9
7020	26.5	29.2	29.8	29.9	29.9
7050	26.5	29.2	29.8	29.9	29.9
7080	26.5	29.2	29.8	29.9	29.9
7110	26.5	29.2	29.8	29.9	29.9
7140	26.5	29.2	29.8	29.9	29.9
7170	26.5	29.2	29.8	29.9	29.9
7200	26.5	29.2	29.8	29.9	29.9
7230	26.5	29.2	29.8	29.9	29.9
7260	26.5	29.2	29.8	29.9	29.9
7290	26.5	29.2	29.8	29.9	29.9
7320	26.4	29.2	29.8	29.9	29.9
7350	26.4	29.2	29.8	29.9	29.9
7380	26.4	29.2	29.8	29.9	29.9
7410	26.4	29.2	29.8	29.9	29.9
7440	26.4	29.2	29.8	29.9	29.9
7470	26.4	29.1	29.8	29.9	29.9
7500	26.4	29.1	29.8	29.9	29.9
7530	26.4	29.1	29.8	29.9	29.9
7560	26.4	29.1	29.8	29.9	29.9
7590	26.4	29.1	29.8	29.9	29.9
7620	26.4	29.1	29.8	29.9	29.9
7650	26.3	29.1	29.8	29.9	29.9
7680	26.3	29.1	29.8	29.9	29.9
7710	26.3	29.1	29.8	29.9	29.9
7740	26.3	29.1	29.8	29.9	29.9
7770	26.3	29.1	29.8	29.9	29.9
7800	26.3	29.1	29.8	29.9	29.9
7830	26.3	29.1	29.8	29.9	29.9
7860	26.3	29.1	29.8	29.9	29.9
7890	26.3	29.1	29.8	29.9	29.9
7920	26.3	29.1	29.8	29.9	29.9
7950	26.3	29.1	29.8	29.9	29.9
7980	26.3	29.1	29.8	29.9	29.9
8010	26.2	29.1	29.8	29.9	29.9
8040	26.2	29.1	29.8	29.9	29.9
8070	26.2	29.1	29.8	29.9	29.9
8100	26.2	29.1	29.8	29.9	29.9
8130	26.2	29.1	29.8	29.9	29.9
8160	26.2	29.1	29.8	29.9	29.9
8190	26.2	29.1	29.8	29.9	29.9
8220	26.2	29.1	29.8	29.9	29.9
8250	26.2	29.1	29.7	29.9	29.9
8280	26.2	29.1	29.7	29.9	29.9
8310	26.1	29.1	29.7	29.9	29.9
8340	26.1	29.1	29.7	29.9	29.9
8370	26.1	29.1	29.7	29.9	29.9
8400	26.1	29.1	29.7	29.9	29.9
8430	26.1	29.1	29.7	29.9	29.9
8460	26.1	29.1	29.7	29.9	29.9
8490	26.1	29.1	29.7	29.9	29.9
8520	26.1	29	29.7	29.9	29.9
8550	26.1	29	29.7	29.9	29.9
8580	26.1	29	29.7	29.9	29.9
8610	26.1	29	29.7	29.9	29.9
8640	26.1	29	29.7	29.9	29.9
8670	26	29	29.7	29.9	29.9
8700	26	29	29.7	29.9	29.9
8730	26	29	29.7	29.9	29.9
8760	26	29	29.7	29.9	29.9
8790	26	29	29.7	29.9	29.9
8820	26	29	29.7	29.9	29.9
8850	26	29	29.7	29.9	29.9
8880	26	29	29.7	29.9	29.9
8910	26	29	29.7	29.9	29.9
8940	26	29	29.7	29.9	29.9
8970	26	29	29.7	29.9	29.9
9000	26	29	29.7	29.9	29.9
9030	26	29	29.7	29.9	29.9
9060	25.9	29	29.7	29.9	29.9
9090	25.9	29	29.7	29.9	29.9
9120	25.9	29	29.7	29.9	29.9
9150	25.9	29	29.7	29.9	29.9
9180	25.9	29	29.7	29.9	29.9
9210	25.9	29	29.7	29.9	29.9
9240	25.9	29	29.7	29.9	29.9
9270	25.9	29	29.7	29.9	29.9
9300	25.9	29	29.7	29.9	29.9
9330	25.9	29	29.7	29.9	29.9
9360	25.9	29	29.7	29.9	29.9
9390	25.9	29	29.7	29.9	29.9
9420	25.9	29	29.7	29.9	29.9
9450	25.9	28.9	29.7	29.9	29.9
9480	25.9	28.9	29.7	29.9	29.9
9510	25.9	28.9	29.7	29.9	29.9
9540	25.9	28.9	29.7	29.9	29.9
9570	25.8	28.9	29.7	29.9	29.9
9600	25.8	28.9	29.7	29.9	29.9
9630	25.8	28.9	29.7	29.9	29.9
9660	25.8	28.9	29.7	29.9	29.9
9690	25.8	28.9	29.7	29.9	29.9
9720	25.8	28.9	29.7	29.9	29.9
9750	25.8	28.9	29.7	29.9	29.9
9780	25.8	28.9	29.7	29.9	29.9
9810	25.8	28.9	29.7	29.9	29.9
9840	25.8	28.9	29.7	29.9	29.9
9870	25.8	28.9	29.7	29.9	29.9
9900	25.8	28.9	29.7	29.9	29.9
9930	25.8	28.9	29.7	29.9	29.9
9960	25.8	28.9	29.7	29.9	29.9
9990	25.8	28.9	29.7	29.9	29.9
10020	25.8	28.9	29.7	29.9	29.9
10050	25.8	28.9	29.7	29.9	29.9
10080	25.8	28.9	29.7	29.9	29.9
10110	25.8	28.9	29.7	29.9	29.9
10140	25.8	28.9	29.7	29.9	29.9
10170	25.8	28.9	29.7	29.9	29.9
10200	25.7	28.9	29.7	29.9	29.9
10230	25.7	28.9	29.7	29.9	29.9
10260	25.7	28.9	29.7	29.9	29.9
10290	25.7	28.9	29.7	29.9	29.9
10320	25.7	28.9	29.7	29.9	29.9
10350	25.7	28.9	29.7	29.9	29.9
10380	25.7	28.9	29.7	29.9	29.9
10410	25.7	28.9	29.7	29.9	29.9
10440	25.7	28.9	29.7	29.9	29.9
10470	25.7	28.9	29.7	29.9	29.9
10500	25.7	28.9	29.7	29.9	29.9
10530	25.7	28.9	29.7	29.9	29.9
10560	25.7	28.9	29.7	29.9	29.9
10590	25.7	28.8	29.7	29.9	29.9
10620	25.7	28.8	29.7	29.9	29.9
10650	25.7	28.8	29.7	29.9	29.9
10680	25.7	28.8	29.7	29.9	29.9
10710	25.7	28.8	29.7	29.9	29.9
10740	25.7	28.8	29.7	29.9	29.9
10770	25.7	28.8	29.7	29.9	29.9
10800	25.7	28.8	29.7	29.9	29.9
10830	25.6	28.8	29.7	29.9	29.9
10860	25.6	28.8	29.7	29.9	29.9
10890	25.6	28.8	29.7	29.9	29.9
10920	25.6	28.8	29.7	29.9	29.9
10950	25.6	28.8	29.7	29.9	29.9
10980	25.6	28.8	29.7	29.9	29.9
11010	25.6	28.8	29.7	29.9	29.9
11040	25.6	28.8	29.7	29.9	29.9
11070	25.6	28.8	29.7	29.9	29.9
11100	25.6	28.8	29.7	29.9	29.9
11130	25.6	28.8	29.7	29.9	29.9
11160	25.6	28.8	29.7	29.9	29.9
11190	25.6	28.8	29.7	29.9	29.9
11220	25.6	28.8	29.7	29.9	29.9
11250	25.6	28.8	29.7	29.9	29.9
11280	25.6	28.8	29.7	29.9	29.9
11310	25.6	28.8	29.7	29.9	29.9
11340	25.6	28.8	29.7	29.9	29.9
11370	25.6	28.8	29.7	29.9	29.9
11400	25.6	28.8	29.7	29.9	29.9
11430	25.5	28.8	29.7	29.9	29.9
11460	25.5	28.7	29.7	29.9	29.9
11490	25.5	28.7	29.7	29.9	29.9
11520	25.5	28.7	29.7	29.9	29.9
11550	25.5	28.7	29.7	29.9	29.9
11580	25.5	28.7	29.7	29.9	29.9
11610	25.5	28.7	29.7	29.9	29.9
11640	25.5	28.7	29.7	29.9	29.9
11670	25.5	28.7	29.7	29.9	29.9
11700	25.5	28.7	29.7	29.9	29.9
11730	25.5	28.7	29.7	29.9	29.9
11760	25.5	28.7	29.7	29.9	29.9
11790	25.5	28.7	29.7	29.9	29.9
11820	25.5	28.7	29.7	29.9	29.9
11850	25.5	28.7	29.7	29.9	29.9
11880	25.5	28.7	29.7	29.9	30
11910	25.5	28.7	29.7	29.9	30
11940	25.5	28.7	29.7	29.9	30
11970	25.5	28.7	29.7	29.9	30
12000	25.5	28.7	29.7	29.9	30
12030	25.5	28.7	29.7	29.9	30
12060	25.4	28.7	29.7	30	30
12090	25.4	28.7	29.7	30	30
12120	25.4	28.7	29.7	30	30
12150	25.4	28.7	29.7	30	30
12180	25.4	28.7	29.7	30	30
12210	25.4	28.7	29.7	30	30
12240	25.4	28.7	29.7	30	30
12270	25.4	28.7	29.7	30	30
12300	25.4	28.7	29.7	30	30
12330	25.4	28.7	29.7	30	30
12360	25.4	28.7	29.7	30	30
12390	25.4	28.6	29.7	30	30
12420	25.4	28.6	29.7	30	30
12450	25.4	28.6	29.7	30	30
12480	25.4	28.6	29.7	30	30
12510	25.4	28.6	29.7	30	30
12540	25.4	28.6	29.7	30	30
12570	25.4	28.6	29.7	30	30
12600	25.4	28.6	29.7	30	30
12630	25.4	28.6	29.7	30	30
12660	25.4	28.6	29.7	30	30
12690	25.4	28.6	29.7	30	30
12720	25.4	28.6	29.7	30	30
12750	25.4	28.6	29.7	30	30
12780	25.4	28.6	29.7	30	30
12810	25.4	28.6	29.7	30	30
12840	25.4	28.6	29.7	30	30
12870	25.3	28.6	29.7	30	30
12900	25.3	28.6	29.7	30	30
12930	25.3	28.6	29.7	30	30
12960	25.3	28.6	29.7	30	30
12990	25.3	28.6	29.7	30	30
13020	25.3	28.6	29.7	30	30
13050	25.3	28.6	29.7	30	30
13080	25.3	28.6	29.7	30	30
13110	25.3	28.6	29.7	30	30
13140	25.3	28.6	29.7	30	30
13170	25.3	28.6	29.7	30	30
13200	25.3	28.6	29.7	30	30
13230	25.3	28.6	29.7	30	30
13260	25.3	28.6	29.7	30	30
13290	25.3	28.6	29.7	30	30
13320	25.3	28.6	29.7	30	30
13350	25.3	28.6	29.7	30	30
13380	25.3	28.6	29.7	30	30
13410	25.3	28.6	29.7	30	30
13440	25.3	28.6	29.7	30	30
13470	25.3	28.6	29.7	30	30
13500	25.3	28.6	29.7	30	30
13530	25.3	28.6	29.7	30	30
13560	25.3	28.5	29.7	30	30
13590	25.3	28.5	29.7	30	30
13620	25.3	28.5	29.7	30	30
13650	25.3	28.5	29.7	30	30
13680	25.3	28.5	29.7	30	30
13710	25.3	28.5	29.7	30	30
13740	25.3	28.5	29.7	30	30
13770	25.2	28.5	29.7	30	30
13800	25.2	28.5	29.7	30	30
13830	25.2	28.5	29.7	30	30
13860	25.2	28.5	29.7	30	30
13890	25.2	28.5	29.7	30	30
13920	25.2	28.5	29.7	30	30
13950	25.2	28.5	29.7	30	30
13980	25.2	28.5	29.7	30	30
14010	25.2	28.5	29.7	30	30
14040	25.2	28.5	29.7	30	30
14070	25.2	28.5	29.6	30	30
14100	25.2	28.5	29.6	30	30
14130	25.2	28.5	29.6	30	30
14160	25.2	28.5	29.6	30	30
14190	25.2	28.5	29.6	30	30
14220	25.2	28.5	29.6	30	30
14250	25.2	28.5	29.6	30	30
14280	25.2	28.5	29.6	30	30
14310	25.2	28.5	29.6	30	30
14340	25.2	28.5	29.6	30	30
14370	25.2	28.5	29.6	30	30
14400	25.2	28.5	29.6	30	30
14430	25.2	28.5	29.6	30	30
14460	25.2	28.5	29.6	30	30
14490	25.2	28.5	29.6	30	30
14520	25.2	28.5	29.6	30	30
14550	25.2	28.5	29.6	30	30
14580	25.2	28.5	29.6	30	30
14610	25.2	28.5	29.6	30	30
14640	25.2	28.5	29.6	30	30
14670	25.2	28.5	29.6	30	30
14700	25.2	28.5	29.6	30	30
14730	25.1	28.5	29.6	30	30
14760	25.1	28.5	29.6	30	30
14790	25.1	28.5	29.6	30	30
14820	25.1	28.5	29.6	30	30
14850	25.1	28.5	29.6	30	30
14880	25.1	28.4	29.6	30	30
14910	25.1	28.4	29.6	30	30
14940	25.1	28.4	29.6	30	30
14970	25.1	28.4	29.6	30	30
15000	25.1	28.4	29.6	30	30
15030	25.1	28.4	29.6	30	30
15060	25.1	28.4	29.6	30	30
15090	25.1	28.4	29.6	30	30
15120	25.1	28.4	29.6	30	30
15150	25.1	28.4	29.6	30	30
15180	25.1	28.4	29.6	30	30
15210	25.1	28.4	29.6	30	30
15240	25.1	28.4	29.6	30	30
15270	25.1	28.4	29.6	30	30
15300	25.1	28.4	29.6	30	30
15330	25.1	28.4	29.6	30	30
15360	25.1	28.4	29.6	30	30
15390	25.1	28.4	29.6	30	30
15420	25.1	28.4	29.6	30	30
15450	25.1	28.4	29.6	30	30
15480	25.1	28.4	29.6	30	30
15510	25.1	28.4	29.6	30	30
15540	25.1	28.4	29.6	30	30
15570	25.1	28.4	29.6	30	30
15600	25.1	28.4	29.6	30	30
15630	25.1	28.4	29.6	30	30
15660	25.1	28.4	29.7	30	30
15690	25.1	28.4	29.7	30	30
15720	25.1	28.4	29.7	30.1	30
15750	25.1	28.4	29.7	30.1	30
15780	25.1	28.4	29.7	30.1	30
15810	25.1	28.4	29.7	30.1	30
15840	25.1	28.4	29.7	30.1	30
15870	25.1	28.4	29.7	30.1	30
15900	25.1	28.4	29.7	30.1	30
15930	25.1	28.4	29.7	30.1	30
15960	25.1	28.4	29.7	30.1	30
15990	25.1	28.4	29.7	30.1	30
16020	25.1	28.4	29.7	30.1	30
16050	25	28.4	29.7	30.1	30
16080	25	28.4	29.7	30.1	30
16110	25	28.4	29.7	30.1	30
16140	25	28.4	29.7	30.1	30
16170	25	28.4	29.7	30.1	30
16200	25	28.4	29.7	30.1	30
16230	25	28.4	29.7	30.1	30
16260	25	28.4	29.7	30.1	30
16290	25	28.4	29.7	30.1	30
16320	25	28.4	29.7	30.1	30
16350	25	28.4	29.7	30.1	30
16380	25	28.4	29.7	30.1	30
16410	25	28.4	29.7	30.1	30
16440	25	28.4	29.7	30.1	30
16470	25	28.4	29.7	30.1	30
16500	25	28.4	29.7	30.1	30
16530	25	28.3	29.7	30.1	30
16560	25	28.3	29.7	30.1	30
16590	25	28.3	29.7	30.1	30
16620	25	28.3	29.7	30.1	30
16650	25	28.3	29.7	30.1	30
16680	25	28.3	29.7	30.1	30
16710	25	28.3	29.7	30.1	30
16740	25	28.3	29.7	30.1	30
16770	25	28.3	29.7	30.1	30
16800	25	28.3	29.7	30.1	30
16830	25	28.3	29.7	30.1	30
16860	25	28.3	29.7	30.1	30
16890	25	28.3	29.7	30.1	30
16920	25	28.3	29.7	30.1	30
16950	25	28.3	29.7	30.1	30
16980	25	28.3	29.7	30.1	30
17010	25	28.3	29.7	30.1	30
17040	25	28.3	29.7	30.1	30
17070	25	28.3	29.7	30.1	30
17100	25	28.3	29.7	30.1	30
17130	25	28.3	29.7	30.1	30
17160	25	28.3	29.7	30.1	30
17190	25	28.3	29.7	30.1	30
17220	25	28.3	29.7	30.1	30
17250	25	28.3	29.7	30.1	30
17280	25	28.3	29.7	30.1	30
17310	25	28.3	29.7	30.1	30
17340	25	28.3	29.7	30.1	30
17370	25	28.3	29.7	30.1	30
17400	25	28.3	29.7	30.1	30
17430	25	28.3	29.7	30.1	30
17460	25	28.3	29.7	30.1	30
17490	25	28.3	29.7	30.1	30
17520	25	28.3	29.7	30.1	30
17550	24.9	28.3	29.7	30.1	30
17580	24.9	28.3	29.7	30.1	30
17610	24.9	28.3	29.7	30.1	30
17640	24.9	28.3	29.7	30.1	30
17670	24.9	28.3	29.7	30.1	30
17700	24.9	28.3	29.7	30.1	30
17730	24.9	28.3	29.7	30.1	30
17760	24.9	28.3	29.7	30.1	30
17790	24.9	28.3	29.7	30.1	30
17820	24.9	28.3	29.7	30.1	30
17850	24.9	28.3	29.7	30.1	30
17880	24.9	28.3	29.7	30.1	30
17910	24.9	28.3	29.7	30.1	30
17940	24.9	28.3	29.7	30.2	30
17970	24.9	28.3	29.7	30.2	30
18000	24.9	28.3	29.7	30.2	30
18030	24.9	28.3	29.7	30.2	30
18060	24.9	28.3	29.7	30.2	30
18090	24.9	28.3	29.7	30.2	30
18120	24.9	28.3	29.7	30.2	30
18150	24.9	28.3	29.7	30.2	30
18180	24.9	28.3	29.7	30.2	30
18210	24.9	28.3	29.7	30.2	30
18240	24.9	28.3	29.7	30.2	30
18270	24.9	28.3	29.7	30.2	30
18300	24.9	28.3	29.7	30.2	30
18330	24.9	28.3	29.7	30.2	30
18360	24.9	28.3	29.7	30.2	30
18390	24.9	28.3	29.7	30.2	30
18420	24.9	28.3	29.7	30.2	30
18450	24.9	28.3	29.7	30.2	30
18480	24.9	28.3	29.7	30.2	30
18510	24.9	28.3	29.7	30.2	30
18540	24.9	28.3	29.7	30.2	30
18570	24.9	28.3	29.7	30.2	30
18600	24.9	28.2	29.7	30.2	30
18630	24.9	28.2	29.7	30.2	30
18660	24.9	28.2	29.7	30.2	30
18690	24.9	28.2	29.7	30.2	30
18720	24.9	28.2	29.7	30.2	30
18750	24.9	28.2	29.7	30.2	30
18780	24.9	28.2	29.7	30.2	30
18810	24.9	28.2	29.7	30.2	30
18840	24.9	28.2	29.7	30.2	30
18870	24.8	28.2	29.7	30.2	30
18900	24.8	28.2	29.7	30.2	30
18930	24.8	28.2	29.7	30.2	30
18960	24.8	28.2	29.7	30.2	30
18990	24.8	28.2	29.7	30.2	30
19020	24.8	28.2	29.7	30.2	30
19050	24.8	28.2	29.7	30.2	30
19080	24.8	28.2	29.7	30.2	30
19110	24.8	28.2	29.7	30.2	30
19140	24.8	28.2	29.7	30.2	30
19170	24.8	28.2	29.7	30.2	30
19200	24.8	28.2	29.7	30.2	30
19230	24.8	28.2	29.7	30.2	30
19260	24.8	28.2	29.7	30.2	30
19290	24.8	28.2	29.7	30.2	30
19320	24.8	28.2	29.7	30.2	30
19350	24.8	28.2	29.7	30.2	30
19380	24.8	28.2	29.7	30.2	30
19410	24.8	28.2	29.7	30.2	30
19440	24.8	28.2	29.7	30.2	30
19470	24.8	28.2	29.7	30.2	30
19500	24.8	28.2	29.7	30.2	30
19530	24.8	28.2	29.7	30.2	30
19560	24.8	28.2	29.7	30.2	30
19590	24.8	28.2	29.7	30.2	30
19620	24.8	28.2	29.7	30.2	30
19650	24.8	28.2	29.7	30.2	30
19680	24.8	28.2	29.7	30.2	30
19710	24.8	28.2	29.7	30.2	30
19740	24.8	28.2	29.8	30.2	30
19770	24.8	28.2	29.8	30.2	30
19800	24.8	28.2	29.8	30.2	30
19830	24.8	28.2	29.8	30.2	30
19860	24.8	28.2	29.8	30.2	30
19890	24.8	28.2	29.8	30.2	30
19920	24.8	28.2	29.8	30.2	30
19950	24.8	28.2	29.8	30.2	30
19980	24.8	28.2	29.8	30.2	30
20010	24.8	28.2	29.8	30.2	30
20040	24.8	28.2	29.8	30.2	30
20070	24.8	28.2	29.8	30.2	30
20100	24.8	28.2	29.8	30.2	30
20130	24.8	28.2	29.8	30.2	30
20160	24.8	28.2	29.8	30.2	30
20190	24.8	28.2	29.8	30.2	30
20220	24.8	28.2	29.8	30.3	30
20250	24.8	28.2	29.8	30.3	30
20280	24.8	28.2	29.8	30.3	30
20310	24.8	28.2	29.8	30.3	30
20340	24.8	28.2	29.8	30.3	30
20370	24.8	28.2	29.8	30.3	30
20400	24.8	28.2	29.8	30.3	30
20430	24.8	28.2	29.8	30.3	30
20460	24.8	28.2	29.8	30.3	30
20490	24.8	28.2	29.8	30.3	30
20520	24.8	28.2	29.8	30.3	30
20550	24.8	28.2	29.8	30.3	30
20580	24.7	28.2	29.8	30.3	30
20610	24.7	28.2	29.8	30.3	30
20640	24.7	28.2	29.8	30.3	30
20670	24.7	28.2	29.8	30.3	30
20700	24.7	28.2	29.8	30.3	30
20730	24.7	28.2	29.8	30.3	30
20760	24.7	28.2	29.8	30.3	30
20790	24.7	28.2	29.8	30.3	30
20820	24.7	28.2	29.8	30.3	30
20850	24.7	28.2	29.8	30.3	30
20880	24.7	28.2	29.8	30.3	30
20910	24.7	28.2	29.8	30.3	30
20940	24.7	28.2	29.8	30.3	30
20970	24.7	28.2	29.8	30.3	30
21000	24.7	28.2	29.8	30.3	30
21030	24.7	28.2	29.8	30.3	30
21060	24.7	28.2	29.8	30.3	30
21090	24.7	28.2	29.8	30.3	30
21120	24.7	28.2	29.8	30.3	30
21150	24.7	28.2	29.8	30.3	30
21180	24.7	28.2	29.8	30.3	30
21210	24.7	28.2	29.8	30.3	30
21240	24.7	28.2	29.8	30.3	30
21270	24.7	28.2	29.8	30.3	30
21300	24.7	28.2	29.8	30.3	30
21330	24.7	28.2	29.8	30.3	30
21360	24.7	28.2	29.8	30.3	30
21390	24.7	28.2	29.8	30.3	30
21420	24.7	28.2	29.8	30.3	30
21450	24.7	28.2	29.8	30.3	30
21480	24.7	28.2	29.8	30.3	30
21510	24.7	28.2	29.8	30.3	30
21540	24.7	28.2	29.8	30.3	30
21570	24.7	28.2	29.8	30.3	30
21600	24.7	28.2	29.8	30.3	30
21630	24.7	28.2	29.8	30.3	30
21660	24.7	28.2	29.8	30.3	30
21690	24.7	28.2	29.8	30.3	30
21720	24.7	28.2	29.8	30.3	30
21750	24.7	28.2	29.9	30.3	30
21780	24.7	28.2	29.9	30.3	30
21810	24.7	28.2	29.9	30.3	30
21840	24.7	28.2	29.9	30.3	30
21870	24.7	28.2	29.9	30.3	30
21900	24.7	28.2	29.9	30.3	30
21930	24.7	28.2	29.9	30.3	30
21960	24.7	28.2	29.9	30.3	30
21990	24.7	28.2	29.9	30.3	30
22020	24.7	28.2	29.9	30.4	30
22050	24.7	28.2	29.9	30.4	30
22080	24.7	28.2	29.9	30.4	30
22110	24.7	28.2	29.9	30.4	30
22140	24.7	28.2	29.9	30.4	30
22170	24.7	28.2	29.9	30.4	30
22200	24.7	28.2	29.9	30.4	30
22230	24.7	28.2	29.9	30.4	30
22260	24.7	28.2	29.9	30.4	30
22290	24.7	28.2	29.9	30.4	30
22320	24.7	28.2	29.9	30.4	30
22350	24.7	28.2	29.9	30.4	30
22380	24.7	28.2	29.9	30.4	30
22410	24.7	28.2	29.9	30.4	30
22440	24.7	28.2	30	30.4	30
22470	24.7	28.2	30	30.4	30
22500	24.7	28.2	30	30.4	30
22530	24.7	28.2	30	30.4	30
22560	24.7	28.2	30	30.4	30
22590	24.7	28.2	30	30.4	30
22620	24.7	28.2	30	30.4	30
22650	24.7	28.2	30	30.4	30
22680	24.7	28.2	30	30.4	30
22710	24.7	28.2	30	30.4	30
22740	24.7	28.2	30	30.4	30
22770	24.7	28.2	30	30.4	30
22800	24.7	28.2	30	30.4	30
22830	24.7	28.2	30	30.4	30
22860	24.7	28.2	30	30.4	30
22890	24.7	28.2	30	30.4	30
22920	24.7	28.2	30	30.4	30
22950	24.7	28.2	30	30.4	30
22980	24.7	28.2	30	30.4	30
23010	24.7	28.2	30	30.4	30
23040	24.7	28.2	30	30.5	30
23070	24.7	28.2	30	30.5	30
23100	24.7	28.2	30	30.5	30
23130	24.7	28.2	30	30.5	30
23160	24.7	28.2	30	30.5	30
23190	24.7	28.2	30.1	30.5	30
23220	24.7	28.2	30.1	30.5	30
23250	24.7	28.2	30.1	30.5	30
23280	24.7	28.2	30.1	30.5	30
23310	24.7	28.2	30.1	30.5	30
23340	24.7	28.2	30.1	30.5	30
23370	24.7	28.2	30.1	30.5	29.9
23400	24.7	28.2	30.1	30.5	29.9
23430	24.7	28.2	30.1	30.5	29.9
23460	24.7	28.2	30.1	30.5	29.9
23490	24.7	28.2	30.1	30.5	29.9
23520	24.7	28.2	30.1	30.5	29.9
23550	24.7	28.2	30.1	30.5	29.9
23580	24.7	28.2	30.1	30.5	29.9
23610	24.7	28.2	30.1	30.5	29.9
23640	24.7	28.2	30.1	30.5	29.9
23670	24.7	28.2	30.1	30.5	29.9
23700	24.7	28.2	30.1	30.5	29.9
23730	24.7	28.2	30.1	30.5	29.9
23760	24.7	28.2	30.1	30.5	29.9
23790	24.7	28.2	30.1	30.5	29.9
23820	24.7	28.2	30.1	30.5	29.9
23850	24.7	28.2	30.1	30.5	29.9
23880	24.7	28.2	30.1	30.5	29.9
23910	24.7	28.2	30.1	30.5	29.9
23940	24.7	28.2	30.1	30.6	29.9
23970	24.7	28.2	30.1	30.6	29.9
24000	24.7	28.2	30.1	30.6	29.9
24030	24.7	28.2	30.2	30.6	29.9
24060	24.7	28.2	30.2	30.6	29.9
24090	24.7	28.2	30.2	30.6	29.9
24120	24.7	28.2	30.2	30.6	29.9
24150	24.7	28.2	30.2	30.6	29.9
24180	24.7	28.2	30.2	30.6	29.9
24210	24.7	28.3	30.2	30.6	29.9
24240	24.7	28.3	30.2	30.6	29.9
24270	24.7	28.3	30.2	30.6	29.9
24300	24.7	28.3	30.2	30.6	29.9
24330	24.7	28.3	30.2	30.6	29.9
24360	24.7	28.3	30.2	30.6	29.9
24390	24.7	28.3	30.2	30.6	29.9
24420	24.7	28.3	30.2	30.6	29.9
24450	24.7	28.3	30.2	30.6	29.9
24480	24.7	28.3	30.2	30.6	29.9
24510	24.7	28.3	30.2	30.6	29.9
24540	24.7	28.3	30.2	30.6	29.9
24570	24.7	28.3	30.2	30.6	29.9
24600	24.7	28.3	30.2	30.6	29.9
24630	24.7	28.3	30.2	30.6	29.9
24660	24.7	28.3	30.2	30.6	29.9
24690	24.7	28.3	30.2	30.6	29.9
24720	24.7	28.3	30.2	30.6	29.9
24750	24.7	28.3	30.2	30.6	29.9
24780	24.7	28.3	30.3	30.6	30
24810	24.7	28.3	30.3	30.6	30
24840	24.7	28.3	30.3	30.6	30
24870	24.7	28.3	30.3	30.6	30
24900	24.7	28.3	30.3	30.7	30
24930	24.7	28.3	30.3	30.7	30
24960	24.7	28.3	30.3	30.7	30
24990	24.7	28.3	30.3	30.7	30
25020	24.7	28.3	30.3	30.7	30
25050	24.7	28.3	30.3	30.7	30
25080	24.7	28.3	30.3	30.7	30
25110	24.7	28.3	30.3	30.7	30
25140	24.7	28.3	30.3	30.7	30
25170	24.8	28.3	30.3	30.7	30
25200	24.8	28.3	30.3	30.7	30
25230	24.8	28.3	30.3	30.7	30
25260	24.8	28.3	30.3	30.7	30
25290	24.8	28.3	30.3	30.7	30
25320	24.8	28.3	30.3	30.7	30
25350	24.8	28.3	30.3	30.7	30
25380	24.8	28.3	30.3	30.7	30
25410	24.8	28.3	30.3	30.7	30
25440	24.8	28.3	30.3	30.7	30
25470	24.8	28.3	30.3	30.7	30
25500	24.8	28.3	30.3	30.7	30
25530	24.8	28.3	30.3	30.7	30
25560	24.8	28.4	30.3	30.7	30
25590	24.8	28.4	30.4	30.7	30
25620	24.8	28.4	30.4	30.7	30
25650	24.8	28.4	30.4	30.7	30
25680	24.8	28.4	30.4	30.7	30
25710	24.8	28.4	30.4	30.7	30
25740	24.8	28.4	30.4	30.7	30
25770	24.8	28.4	30.4	30.7	30
25800	24.8	28.4	30.4	30.7	30
25830	24.8	28.4	30.4	30.7	30
25860	24.8	28.4	30.4	30.7	30
25890	24.8	28.4	30.4	30.7	30
25920	24.8	28.4	30.4	30.8	30
25950	24.8	28.4	30.4	30.8	30
25980	24.8	28.4	30.4	30.8	30
26010	24.8	28.4	30.4	30.8	30
26040	24.8	28.4	30.4	30.8	30
26070	24.8	28.4	30.4	30.8	30
26100	24.8	28.4	30.4	30.8	30
26130	24.8	28.4	30.4	30.8	30
26160	24.8	28.4	30.4	30.8	30
26190	24.8	28.4	30.4	30.8	30
26220	24.8	28.4	30.4	30.8	30
26250	24.8	28.5	30.4	30.8	30
26280	24.8	28.5	30.5	30.8	30
26310	24.8	28.5	30.5	30.8	30
26340	24.8	28.5	30.5	30.8	30
26370	24.8	28.5	30.5	30.8	30
26400	24.8	28.5	30.5	30.8	30
26430	24.8	28.5	30.5	30.8	30
26460	24.8	28.5	30.5	30.8	30
26490	24.8	28.5	30.5	30.8	30
26520	24.8	28.5	30.5	30.8	30
26550	24.8	28.5	30.5	30.8	30
26580	24.8	28.5	30.5	30.8	30
26610	24.8	28.5	30.5	30.8	30
26640	24.8	28.5	30.5	30.8	30
26670	24.8	28.5	30.5	30.8	30
26700	24.9	28.5	30.5	30.8	30
26730	24.9	28.5	30.5	30.8	30
26760	24.9	28.5	30.5	30.8	30
26790	24.9	28.5	30.5	30.8	30
26820	24.9	28.5	30.5	30.9	30
26850	24.9	28.5	30.5	30.9	30
26880	24.9	28.5	30.5	30.9	30
26910	24.9	28.5	30.5	30.9	30
26940	24.9	28.5	30.5	30.9	30
26970	24.9	28.5	30.5	30.9	30
27000	24.9	28.5	30.5	30.9	30
27030	24.9	28.5	30.5	30.9	30
27060	24.9	28.5	30.5	30.9	30
27090	24.9	28.6	30.5	30.9	30
27120	24.9	28.6	30.6	30.9	30
27150	24.9	28.6	30.6	30.9	30
27180	24.9	28.6	30.6	30.9	30
27210	24.9	28.6	30.6	30.9	30
27240	24.9	28.6	30.6	30.9	30
27270	24.9	28.6	30.6	30.9	30
27300	24.9	28.6	30.6	30.9	30
27330	24.9	28.6	30.6	30.9	30
27360	24.9	28.6	30.6	30.9	30
27390	24.9	28.6	30.6	30.9	30
27420	24.9	28.6	30.6	30.9	30
27450	24.9	28.6	30.6	30.9	30
27480	24.9	28.6	30.6	30.9	30
27510	24.9	28.6	30.6	30.9	30
27540	24.9	28.6	30.6	31	30
27570	24.9	28.6	30.6	31	30
27600	24.9	28.6	30.6	31	30
27630	24.9	28.6	30.6	31	30
27660	24.9	28.6	30.6	31	30
27690	24.9	28.6	30.6	31	30
27720	24.9	28.7	30.6	31	30
27750	24.9	28.7	30.6	31	30
27780	24.9	28.7	30.6	31	30
27810	24.9	28.7	30.6	31	30
27840	24.9	28.7	30.6	31	30
27870	24.9	28.7	30.6	31	30
27900	24.9	28.7	30.6	31	30
27930	24.9	28.7	30.7	31	30
27960	24.9	28.7	30.7	31	30
27990	24.9	28.7	30.7	31	30
28020	24.9	28.7	30.7	31	30
28050	24.9	28.7	30.7	31	30
28080	24.9	28.7	30.7	31	30
28110	24.9	28.7	30.7	31.1	30
28140	24.9	28.7	30.7	31.1	30
28170	24.9	28.7	30.7	31.1	30
28200	24.9	28.7	30.7	31.1	30
28230	24.9	28.7	30.7	31.1	30
28260	25	28.7	30.7	31.1	30
28290	25	28.7	30.7	31.1	30
28320	25	28.7	30.7	31.1	30
28350	25	28.7	30.7	31.1	30
28380	25	28.7	30.7	31.1	30
28410	25	28.7	30.7	31.1	30
28440	25	28.7	30.7	31.1	30
28470	25	28.7	30.7	31.1	30
28500	25	28.7	30.8	31.1	30
28530	25	28.8	30.8	31.1	30
28560	25	28.8	30.8	31.1	30
28590	25	28.8	30.8	31.1	30
28620	25	28.8	30.8	31.1	30
28650	25	28.8	30.8	31.1	30
28680	25	28.8	30.8	31.1	30
28710	25	28.8	30.8	31.1	30
28740	25	28.8	30.8	31.2	30.1
28770	25	28.8	30.8	31.2	30.1
28800	25	28.8	30.8	31.2	30.1
28830	25	28.8	30.8	31.2	30.1
28860	25	28.8	30.8	31.2	30.1
28890	25	28.8	30.8	31.2	30.1
28920	25	28.8	30.8	31.2	30.1
28950	25	28.8	30.8	31.2	30.1
28980	25.1	28.8	30.8	31.2	30.1
29010	25.1	28.8	30.8	31.2	30.1
29040	25.1	28.8	30.8	31.2	30.1
29070	25.1	28.8	30.8	31.2	30.1
29100	25.1	28.8	30.9	31.2	30.1
29130	25.1	28.8	30.9	31.2	30.1
29160	25.1	28.8	30.9	31.2	30.1
29190	25.1	28.8	30.9	31.2	30.1
29220	25.1	28.9	30.9	31.2	30.1
29250	25.1	28.9	30.9	31.2	30.1
29280	25.1	28.9	30.9	31.3	30.1
29310	25.1	28.9	30.9	31.3	30.1
29340	25.1	28.9	30.9	31.3	30.1
29370	25.1	28.9	30.9	31.3	30.1
29400	25.1	28.9	30.9	31.3	30.1
29430	25.1	28.9	30.9	31.3	30.1
29460	25.1	28.9	30.9	31.3	30.1
29490	25.1	28.9	30.9	31.3	30.1
29520	25.1	28.9	31	31.3	30.1
29550	25.1	28.9	31	31.3	30.1
29580	25.1	28.9	31	31.3	30.1
29610	25.1	28.9	31	31.3	30.1
29640	25.1	28.9	31	31.3	30.1
29670	25.1	28.9	31	31.3	30.1
29700	25.1	28.9	31	31.3	30.1
29730	25.1	28.9	31	31.3	30.1
29760	25.2	29	31	31.3	30.1
29790	25.2	29	31	31.3	30.1
29820	25.2	29	31	31.4	30.1
29850	25.2	29	31	31.4	30.1
29880	25.2	29	31	31.4	30.1
29910	25.2	29	31	31.4	30.1
29940	25.2	29	31	31.4	30.1
29970	25.2	29	31	31.4	30.1
30000	25.2	29	31.1	31.4	30.1
30030	25.2	29	31.1	31.4	30.1
30060	25.2	29	31.1	31.4	30.1
30090	25.2	29	31.1	31.4	30.1
30120	25.2	29	31.1	31.4	30.1
30150	25.2	29	31.1	31.4	30.1
30180	25.2	29	31.1	31.4	30.1
30210	25.2	29	31.1	31.4	30.1
30240	25.2	29	31.1	31.4	30.1
30270	25.2	29	31.1	31.4	30.1
30300	25.2	29	31.1	31.4	30.1
30330	25.2	29	31.1	31.4	30.1
30360	25.2	29	31.1	31.4	30.1
30390	25.2	29	31.1	31.4	30.1
30420	25.2	29	31.1	31.5	30.1
30450	25.2	29	31.1	31.5	30.1
30480	25.2	29	31.1	31.5	30.1
30510	25.2	29.1	31.1	31.5	30.1
30540	25.2	29.1	31.2	31.5	30.1
30570	25.2	29.1	31.2	31.5	30.1
30600	25.2	29.1	31.2	31.5	30.1
30630	25.2	29.1	31.2	31.5	30.1
30660	25.3	29.1	31.2	31.5	30.1
30690	25.3	29.1	31.2	31.5	30.1
30720	25.3	29.1	31.2	31.5	30.1
30750	25.3	29.1	31.2	31.5	30.1
30780	25.3	29.1	31.2	31.5	30.1
30810	25.3	29.1	31.2	31.5	30.1
30840	25.3	29.1	31.2	31.5	30.1
30870	25.3	29.1	31.2	31.5	30.1
30900	25.3	29.1	31.2	31.5	30.1
30930	25.3	29.1	31.2	31.5	30.1
30960	25.3	29.1	31.2	31.5	30.1
30990	25.3	29.1	31.3	31.5	30.1
31020	25.3	29.2	31.3	31.6	30.1
31050	25.3	29.2	31.3	31.6	30.1
31080	25.3	29.2	31.3	31.6	30.1
31110	25.3	29.2	31.3	31.6	30.1
31140	25.3	29.2	31.3	31.6	30.1
31170	25.3	29.2	31.3	31.6	30.1
31200	25.3	29.2	31.3	31.6	30.1
31230	25.3	29.2	31.3	31.6	30.1
31260	25.3	29.2	31.3	31.6	30.1
31290	25.3	29.2	31.3	31.6	30.1
31320	25.3	29.2	31.3	31.6	30.1
31350	25.3	29.2	31.3	31.6	30.1
31380	25.3	29.2	31.3	31.6	30.1
31410	25.3	29.2	31.3	31.6	30.1
31440	25.4	29.2	31.4	31.6	30.1
31470	25.4	29.2	31.4	31.6	30.1
31500	25.4	29.2	31.4	31.6	30.1
31530	25.4	29.2	31.4	31.6	30.1
31560	25.4	29.2	31.4	31.7	30.1
31590	25.4	29.2	31.4	31.7	30.1
31620	25.4	29.2	31.4	31.7	30.1
31650	25.4	29.2	31.4	31.7	30.1
31680	25.4	29.3	31.4	31.7	30.1
31710	25.4	29.3	31.4	31.7	30.1
31740	25.4	29.3	31.4	31.7	30.1
31770	25.4	29.3	31.4	31.7	30.1
31800	25.4	29.3	31.4	31.7	30.1
31830	25.4	29.3	31.4	31.7	30.1
31860	25.4	29.3	31.4	31.7	30.1
31890	25.4	29.3	31.4	31.7	30.1
31920	25.4	29.3	31.4	31.7	30.1
31950	25.4	29.3	31.4	31.7	30.1
31980	25.4	29.3	31.4	31.7	30.1
32010	25.4	29.3	31.5	31.7	30.1
32040	25.4	29.3	31.5	31.7	30.1
32070	25.4	29.3	31.5	31.7	30.1
32100	25.4	29.3	31.5	31.7	30.1
32130	25.4	29.3	31.5	31.7	30.1
32160	25.4	29.3	31.5	31.8	30.1
32190	25.5	29.3	31.5	31.8	30.1
32220	25.5	29.3	31.5	31.8	30.1
32250	25.5	29.4	31.5	31.8	30.1
32280	25.5	29.4	31.5	31.8	30.1
32310	25.5	29.4	31.5	31.8	30.1
32340	25.5	29.4	31.5	31.8	30.1
32370	25.5	29.4	31.5	31.8	30.1
32400	25.5	29.4	31.5	31.8	30.1
32430	25.5	29.4	31.5	31.8	30.1
32460	25.5	29.4	31.5	31.8	30.1
32490	25.5	29.4	31.6	31.8	30.1
32520	25.5	29.4	31.6	31.8	30.1
32550	25.5	29.4	31.6	31.8	30.1
32580	25.5	29.4	31.6	31.9	30.1
32610	25.5	29.4	31.6	31.9	30.1
32640	25.5	29.4	31.6	31.9	30.2
32670	25.5	29.4	31.6	31.9	30.2
32700	25.5	29.5	31.6	31.9	30.2
32730	25.5	29.5	31.6	31.9	30.2
32760	25.6	29.5	31.6	31.9	30.2
32790	25.6	29.5	31.6	31.9	30.2
32820	25.6	29.5	31.6	31.9	30.2
32850	25.6	29.5	31.6	31.9	30.2
32880	25.6	29.5	31.6	31.9	30.2
32910	25.6	29.5	31.6	31.9	30.2
32940	25.6	29.5	31.7	31.9	30.2
32970	25.6	29.5	31.7	31.9	30.2
33000	25.6	29.5	31.7	31.9	30.2
33030	25.6	29.5	31.7	31.9	30.2
33060	25.6	29.5	31.7	31.9	30.2
33090	25.6	29.5	31.7	31.9	30.2
33120	25.6	29.5	31.7	32	30.2
33150	25.6	29.5	31.7	32	30.2
33180	25.6	29.5	31.7	32	30.2
33210	25.6	29.5	31.7	32	30.2
33240	25.6	29.5	31.7	32	30.2
33270	25.6	29.5	31.7	32	30.2
33300	25.7	29.6	31.7	32	30.2
33330	25.7	29.6	31.8	32	30.2
33360	25.7	29.6	31.8	32	30.2
33390	25.7	29.6	31.8	32	30.2
33420	25.7	29.6	31.8	32	30.2
33450	25.7	29.6	31.8	32	30.2
33480	25.7	29.6	31.8	32	30.2
33510	25.7	29.6	31.8	32	30.2
33540	25.7	29.6	31.8	32.1	30.2
33570	25.7	29.6	31.8	32.1	30.2
33600	25.7	29.6	31.8	32.1	30.2
33630	25.7	29.6	31.8	32.1	30.2
33660	25.7	29.6	31.8	32.1	30.2
33690	25.7	29.6	31.8	32.1	30.2
33720	25.7	29.6	31.9	32.1	30.2
33750	25.7	29.7	31.9	32.1	30.2
33780	25.7	29.7	31.9	32.1	30.2
33810	25.8	29.7	31.9	32.1	30.2
33840	25.8	29.7	31.9	32.1	30.2
33870	25.8	29.7	31.9	32.1	30.2
33900	25.8	29.7	31.9	32.1	30.2
33930	25.8	29.7	31.9	32.1	30.2
33960	25.8	29.7	31.9	32.1	30.2
33990	25.8	29.7	31.9	32.1	30.2
34020	25.8	29.7	31.9	32.1	30.2
34050	25.8	29.7	32	32.1	30.2
34080	25.8	29.7	32	32.2	30.2
34110	25.8	29.7	32	32.2	30.2
34140	25.8	29.7	32	32.2	30.2
34170	25.8	29.7	32	32.2	30.2
34200	25.8	29.8	32	32.2	30.2
34230	25.8	29.8	32	32.2	30.2
34260	25.9	29.8	32	32.2	30.2
34290	25.9	29.8	32.1	32.2	30.2
34320	25.9	29.8	32.1	32.2	30.2
34350	25.9	29.8	32.1	32.2	30.2
34380	25.9	29.8	32.1	32.2	30.2
34410	25.9	29.8	32.1	32.2	30.2
34440	25.9	29.8	32.1	32.2	30.2
34470	25.9	29.8	32.1	32.2	30.2
34500	25.9	29.8	32.1	32.3	30.2
34530	25.9	29.8	32.1	32.3	30.2
34560	25.9	29.8	32.1	32.3	30.2
34590	25.9	29.8	32.1	32.3	30.2
34620	25.9	29.8	32.2	32.3	30.2
34650	26	29.8	32.2	32.3	30.2
34680	26	29.9	32.2	32.3	30.2
34710	26	29.9	32.2	32.3	30.2
34740	26	29.9	32.2	32.3	30.2
34770	26	29.9	32.2	32.3	30.2
34800	26	29.9	32.2	32.3	30.2
34830	26	29.9	32.2	32.3	30.2
34860	26	29.9	32.2	32.3	30.2
34890	26	29.9	32.2	32.3	30.2
34920	26	29.9	32.3	32.3	30.2
34950	26	29.9	32.3	32.3	30.2
34980	26	29.9	32.3	32.4	30.2
35010	26	29.9	32.3	32.4	30.2
35040	26	29.9	32.3	32.4	30.2
35070	26	29.9	32.3	32.4	30.2
35100	26.1	29.9	32.3	32.4	30.2
35130	26.1	30	32.3	32.4	30.2
35160	26.1	30	32.3	32.4	30.2
35190	26.1	30	32.4	32.4	30.2
35220	26.1	30	32.4	32.4	30.2
35250	26.1	30	32.4	32.4	30.2
35280	26.1	30	32.4	32.4	30.2
35310	26.1	30	32.4	32.4	30.2
35340	26.1	30	32.4	32.4	30.2
35370	26.1	30	32.4	32.4	30.2
35400	26.1	30	32.4	32.4	30.2
35430	26.1	30	32.4	32.4	30.2
35460	26.1	30	32.5	32.5	30.2
35490	26.1	30	32.5	32.5	30.2
35520	26.2	30.1	32.5	32.5	30.2
35550	26.2	30.1	32.5	32.5	30.2
35580	26.2	30.1	32.5	32.5	30.2
35610	26.2	30.1	32.5	32.5	30.2
35640	26.2	30.1	32.5	32.5	30.2
35670	26.2	30.1	32.5	32.5	30.2
35700	26.2	30.1	32.5	32.5	30.2
35730	26.2	30.1	32.5	32.5	30.2
35760	26.2	30.1	32.6	32.5	30.2
35790	26.2	30.1	32.6	32.5	30.2
35820	26.2	30.2	32.6	32.5	30.2
35850	26.2	30.2	32.6	32.5	30.2
35880	26.2	30.2	32.6	32.6	30.2
35910	26.2	30.2	32.6	32.6	30.2
35940	26.2	30.2	32.6	32.6	30.2
35970	26.2	30.2	32.6	32.6	30.2
36000	26.2	30.2	32.6	32.6	30.2
36030	26.2	30.2	32.7	32.6	30.2
36060	26.3	30.2	32.7	32.6	30.2
36090	26.3	30.2	32.7	32.6	30.2
36120	26.3	30.2	32.7	32.6	30.2
36150	26.3	30.3	32.7	32.6	30.2
36180	26.3	30.3	32.7	32.6	30.2
36210	26.3	30.3	32.7	32.6	30.2
36240	26.3	30.3	32.7	32.6	30.2
36270	26.3	30.3	32.7	32.6	30.2
36300	26.3	30.3	32.7	32.6	30.2
36330	26.3	30.3	32.8	32.6	30.2
36360	26.4	30.4	32.8	32.7	30.3
36390	26.4	30.4	32.8	32.7	30.3
36420	26.4	30.4	32.8	32.7	30.3
36450	26.4	30.4	32.8	32.7	30.3
36480	26.4	30.4	32.8	32.7	30.3
36510	26.4	30.4	32.8	32.7	30.3
36540	26.4	30.4	32.8	32.7	30.3
36570	26.4	30.4	32.8	32.7	30.3
36600	26.4	30.4	32.9	32.7	30.3
36630	26.4	30.5	32.9	32.7	30.3
36660	26.5	30.5	32.9	32.7	30.3
36690	26.5	30.5	32.9	32.7	30.3
36720	26.5	30.5	32.9	32.7	30.3
36750	26.5	30.5	32.9	32.7	30.3
36780	26.5	30.5	32.9	32.7	30.3
36810	26.5	30.5	32.9	32.8	30.3
36840	26.5	30.5	32.9	32.8	30.3
36870	26.5	30.5	32.9	32.8	30.3
36900	26.5	30.6	32.9	32.8	30.3
36930	26.6	30.6	33	32.8	30.3
36960	26.6	30.6	33	32.8	30.3
36990	26.6	30.6	33	32.8	30.3
37020	26.6	30.6	33	32.8	30.3
37050	26.6	30.6	33	32.8	30.3
37080	26.6	30.6	33	32.8	30.3
37110	26.6	30.6	33	32.8	30.3
37140	26.6	30.7	33	32.8	30.3
37170	26.7	30.7	33	32.8	30.3
37200	26.7	30.7	33.1	32.9	30.3
37230	26.7	30.7	33.1	32.9	30.3
37260	26.7	30.7	33.1	32.9	30.3
37290	26.7	30.7	33.1	32.9	30.3
37320	26.7	30.7	33.1	32.9	30.3
37350	26.7	30.7	33.1	32.9	30.3
37380	26.7	30.7	33.1	32.9	30.3
37410	26.7	30.8	33.1	32.9	30.3
37440	26.8	30.8	33.1	32.9	30.3
37470	26.8	30.8	33.2	32.9	30.3
37500	26.8	30.8	33.2	33	30.3
37530	26.8	30.8	33.2	33	30.3
37560	26.8	30.8	33.2	33	30.3
37590	26.8	30.8	33.2	33	30.3
37620	26.8	30.9	33.2	33	30.3
37650	26.8	30.9	33.2	33	30.3
37680	26.9	30.9	33.2	33	30.3
37710	26.9	30.9	33.2	33	30.3
37740	26.9	30.9	33.3	33	30.3
37770	26.9	30.9	33.3	33	30.3
37800	26.9	30.9	33.3	33	30.3
37830	26.9	30.9	33.3	33.1	30.3
37860	26.9	30.9	33.3	33.1	30.3
37890	26.9	30.9	33.3	33.1	30.3
37920	26.9	31	33.3	33.1	30.3
37950	27	31	33.3	33.1	30.3
37980	27	31	33.3	33.1	30.3
38010	27	31	33.3	33.1	30.3
38040	27	31	33.3	33.1	30.3
38070	27	31	33.4	33.1	30.3
38100	27	31	33.4	33.1	30.3
38130	27	31	33.4	33.1	30.3
38160	27	31	33.4	33.2	30.3
38190	27	31.1	33.4	33.2	30.3
38220	27	31.1	33.4	33.2	30.3
38250	27	31.1	33.4	33.2	30.3
38280	27.1	31.1	33.4	33.2	30.3
38310	27.1	31.1	33.5	33.2	30.3
38340	27.1	31.1	33.5	33.2	30.3
38370	27.1	31.2	33.5	33.2	30.3
38400	27.1	31.2	33.5	33.2	30.3
38430	27.1	31.2	33.5	33.2	30.3
38460	27.1	31.2	33.5	33.2	30.3
38490	27.2	31.2	33.5	33.3	30.3
38520	27.2	31.2	33.5	33.3	30.3
38550	27.2	31.2	33.5	33.3	30.3
38580	27.2	31.2	33.5	33.3	30.3
38610	27.2	31.2	33.5	33.3	30.3
38640	27.2	31.3	33.6	33.3	30.3
38670	27.2	31.3	33.6	33.3	30.3
38700	27.2	31.3	33.6	33.3	30.3
38730	27.2	31.3	33.6	33.3	30.3
38760	27.3	31.3	33.6	33.3	30.3
38790	27.3	31.3	33.6	33.4	30.3
38820	27.3	31.3	33.7	33.4	30.3
38850	27.3	31.4	33.7	33.4	30.3
38880	27.3	31.4	33.7	33.4	30.4
38910	27.3	31.4	33.7	33.4	30.4
38940	27.3	31.4	33.7	33.4	30.4
38970	27.3	31.4	33.7	33.4	30.4
39000	27.3	31.4	33.7	33.4	30.4
39030	27.3	31.4	33.7	33.4	30.4
39060	27.4	31.4	33.7	33.4	30.4
39090	27.4	31.5	33.7	33.4	30.4
39120	27.4	31.5	33.8	33.5	30.4
39150	27.4	31.5	33.8	33.5	30.4
39180	27.4	31.5	33.8	33.5	30.4
39210	27.4	31.5	33.8	33.5	30.4
39240	27.4	31.5	33.8	33.5	30.4
39270	27.5	31.5	33.8	33.5	30.4
39300	27.5	31.6	33.8	33.5	30.4
39330	27.5	31.6	33.8	33.5	30.4
39360	27.5	31.6	33.9	33.5	30.4
39390	27.5	31.6	33.9	33.5	30.4
39420	27.5	31.6	33.9	33.5	30.4
39450	27.5	31.6	33.9	33.6	30.4
39480	27.5	31.6	33.9	33.6	30.4
39510	27.5	31.6	33.9	33.6	30.4
39540	27.6	31.6	33.9	33.6	30.4
39570	27.6	31.7	33.9	33.6	30.4
39600	27.6	31.7	34	33.6	30.4
39630	27.6	31.7	34	33.6	30.4
39660	27.6	31.7	34	33.6	30.4
39690	27.6	31.7	34	33.6	30.4
39720	27.6	31.7	34	33.6	30.4
39750	27.6	31.7	34	33.6	30.4
39780	27.6	31.8	34	33.7	30.4
39810	27.7	31.8	34	33.7	30.4
39840	27.7	31.8	34.1	33.7	30.4
39870	27.7	31.8	34.1	33.7	30.4
39900	27.7	31.8	34.1	33.7	30.4
39930	27.7	31.8	34.1	33.7	30.4
39960	27.7	31.8	34.1	33.7	30.4
39990	27.7	31.8	34.1	33.7	30.4
40020	27.7	31.9	34.2	33.7	30.4
40050	27.8	31.9	34.2	33.7	30.4
40080	27.8	31.9	34.2	33.7	30.4
40110	27.8	31.9	34.2	33.8	30.4
40140	27.8	31.9	34.2	33.8	30.4
40170	27.8	31.9	34.2	33.8	30.4
40200	27.8	31.9	34.2	33.8	30.4
40230	27.8	31.9	34.2	33.8	30.4
40260	27.8	32	34.2	33.8	30.4
40290	27.8	32	34.3	33.8	30.4
40320	27.8	32	34.3	33.8	30.4
40350	27.9	32	34.3	33.8	30.4
40380	27.9	32	34.3	33.8	30.4
40410	27.9	32	34.3	33.8	30.4
40440	27.9	32	34.3	33.8	30.4
40470	27.9	32	34.3	33.9	30.4
40500	27.9	32.1	34.3	33.9	30.4
40530	27.9	32.1	34.4	33.9	30.4
40560	27.9	32.1	34.4	33.9	30.4
40590	27.9	32.1	34.4	33.9	30.4
40620	27.9	32.1	34.4	33.9	30.4
40650	28	32.1	34.4	33.9	30.4
40680	28	32.1	34.4	33.9	30.4
40710	28	32.1	34.4	33.9	30.4
40740	28	32.1	34.4	33.9	30.4
40770	28	32.2	34.5	33.9	30.4
40800	28	32.2	34.5	34	30.4
40830	28	32.2	34.5	34	30.4
40860	28.1	32.2	34.5	34	30.4
40890	28.1	32.2	34.5	34	30.4
40920	28.1	32.3	34.5	34	30.4
40950	28.1	32.3	34.5	34	30.4
40980	28.1	32.3	34.5	34	30.4
41010	28.1	32.3	34.6	34	30.4
41040	28.1	32.3	34.6	34	30.4
41070	28.1	32.3	34.6	34	30.4
41100	28.1	32.3	34.6	34.1	30.4
41130	28.1	32.3	34.6	34.1	30.4
41160	28.2	32.3	34.6	34.1	30.4
41190	28.2	32.3	34.6	34.1	30.4
41220	28.2	32.4	34.6	34.1	30.4
41250	28.2	32.4	34.6	34.1	30.4
41280	28.2	32.4	34.7	34.1	30.4
41310	28.2	32.4	34.7	34.1	30.4
41340	28.2	32.4	34.7	34.1	30.4
41370	28.2	32.4	34.7	34.1	30.4
41400	28.3	32.4	34.7	34.2	30.4
41430	28.3	32.4	34.7	34.2	30.4
41460	28.3	32.4	34.7	34.2	30.5
41490	28.3	32.5	34.7	34.2	30.5
41520	28.3	32.5	34.8	34.2	30.5
41550	28.3	32.5	34.8	34.2	30.5
41580	28.3	32.5	34.8	34.2	30.5
41610	28.3	32.5	34.8	34.2	30.5
41640	28.3	32.5	34.8	34.2	30.5
41670	28.4	32.6	34.8	34.2	30.5
41700	28.4	32.6	34.8	34.2	30.5
41730	28.4	32.6	34.8	34.3	30.5
41760	28.4	32.6	34.9	34.3	30.5
41790	28.4	32.6	34.9	34.3	30.5
41820	28.4	32.6	34.9	34.3	30.5
41850	28.4	32.6	34.9	34.3	30.5
41880	28.4	32.6	34.9	34.3	30.5
41910	28.4	32.6	34.9	34.3	30.5
41940	28.5	32.7	34.9	34.3	30.5
41970	28.5	32.7	34.9	34.3	30.5
42000	28.5	32.7	35	34.3	30.5
42030	28.5	32.7	35	34.3	30.5
42060	28.5	32.7	35	34.3	30.5
42090	28.5	32.7	35	34.4	30.5
42120	28.5	32.7	35	34.4	30.5
42150	28.5	32.8	35	34.4	30.5
42180	28.6	32.8	35	34.4	30.5
42210	28.6	32.8	35	34.4	30.5
42240	28.6	32.8	35.1	34.4	30.5
42270	28.6	32.8	35.1	34.4	30.5
42300	28.6	32.8	35.1	34.4	30.5
42330	28.6	32.8	35.1	34.4	30.5
42360	28.6	32.8	35.1	34.5	30.5
42390	28.6	32.9	35.1	34.5	30.5
42420	28.6	32.9	35.1	34.5	30.5
42450	28.6	32.9	35.2	34.5	30.5
42480	28.7	32.9	35.2	34.5	30.5
42510	28.7	32.9	35.2	34.5	30.5
42540	28.7	32.9	35.2	34.5	30.5
42570	28.7	32.9	35.2	34.5	30.5
42600	28.7	33	35.2	34.5	30.5
42630	28.7	33	35.2	34.5	30.5
42660	28.7	33	35.3	34.6	30.5
42690	28.7	33	35.3	34.6	30.5
42720	28.7	33	35.3	34.6	30.5
42750	28.7	33	35.3	34.6	30.5
42780	28.8	33	35.3	34.6	30.5
42810	28.8	33	35.3	34.6	30.5
42840	28.8	33	35.3	34.6	30.5
42870	28.8	33.1	35.3	34.6	30.5
42900	28.8	33.1	35.3	34.6	30.5
42930	28.8	33.1	35.4	34.6	30.5
42960	28.8	33.1	35.4	34.6	30.5
42990	28.9	33.1	35.4	34.6	30.5
43020	28.9	33.1	35.4	34.7	30.5
43050	28.9	33.1	35.4	34.7	30.5
43080	28.9	33.2	35.4	34.7	30.5
43110	28.9	33.2	35.4	34.7	30.5
43140	28.9	33.2	35.4	34.7	30.5
43170	28.9	33.2	35.5	34.7	30.5
43200	28.9	33.2	35.5	34.7	30.5
43230	28.9	33.2	35.5	34.7	30.5
43260	28.9	33.2	35.5	34.7	30.5
43290	29	33.2	35.5	34.7	30.5
43320	29	33.3	35.5	34.8	30.5
43350	29	33.3	35.5	34.8	30.5
43380	29	33.3	35.5	34.8	30.5
43410	29	33.3	35.6	34.8	30.5
43440	29	33.3	35.6	34.8	30.5
43470	29	33.3	35.6	34.8	30.5
43500	29	33.3	35.6	34.8	30.5
43530	29	33.3	35.6	34.8	30.5
43560	29	33.3	35.6	34.8	30.5
43590	29.1	33.4	35.6	34.8	30.5
43620	29.1	33.4	35.6	34.9	30.5
43650	29.1	33.4	35.7	34.9	30.5
43680	29.1	33.4	35.7	34.9	30.5
43710	29.1	33.4	35.7	34.9	30.5
43740	29.1	33.4	35.7	34.9	30.5
43770	29.1	33.5	35.7	34.9	30.5
43800	29.2	33.5	35.7	34.9	30.5
43830	29.2	33.5	35.7	34.9	30.5
43860	29.2	33.5	35.7	34.9	30.5
43890	29.2	33.5	35.7	34.9	30.5
43920	29.2	33.5	35.8	35	30.5
43950	29.2	33.5	35.8	35	30.5
43980	29.2	33.5	35.8	35	30.5
44010	29.2	33.5	35.8	35	30.5
44040	29.2	33.6	35.8	35	30.6
44070	29.2	33.6	35.8	35	30.6
44100	29.3	33.6	35.9	35	30.6
44130	29.3	33.6	35.9	35	30.6
44160	29.3	33.6	35.9	35	30.6
44190	29.3	33.6	35.9	35	30.6
44220	29.3	33.7	35.9	35	30.6
44250	29.3	33.7	35.9	35	30.6
44280	29.3	33.7	35.9	35.1	30.6
44310	29.3	33.7	35.9	35.1	30.6
44340	29.3	33.7	35.9	35.1	30.6
44370	29.4	33.7	36	35.1	30.6
44400	29.4	33.7	36	35.1	30.6
44430	29.4	33.7	36	35.1	30.6
44460	29.4	33.7	36	35.1	30.6
44490	29.4	33.8	36	35.1	30.6
44520	29.4	33.8	36	35.1	30.6
44550	29.4	33.8	36	35.2	30.6
44580	29.5	33.8	36.1	35.2	30.6
44610	29.5	33.8	36.1	35.2	30.6
44640	29.5	33.8	36.1	35.2	30.6
44670	29.5	33.8	36.1	35.2	30.6
44700	29.5	33.9	36.1	35.2	30.6
44730	29.5	33.9	36.1	35.2	30.6
44760	29.5	33.9	36.1	35.2	30.6
44790	29.5	33.9	36.1	35.2	30.6
44820	29.5	33.9	36.2	35.2	30.6
44850	29.5	33.9	36.2	35.2	30.6
44880	29.6	33.9	36.2	35.3	30.6
44910	29.6	33.9	36.2	35.3	30.6
44940	29.6	34	36.2	35.3	30.6
44970	29.6	34	36.2	35.3	30.6
45000	29.6	34	36.2	35.3	30.6
45030	29.6	34	36.3	35.3	30.6
45060	29.6	34	36.3	35.3	30.6
45090	29.6	34	36.3	35.3	30.6
45120	29.6	34	36.3	35.3	30.6
45150	29.6	34	36.3	35.3	30.6
45180	29.7	34.1	36.3	35.3	30.6
45210	29.7	34.1	36.3	35.4	30.6
45240	29.7	34.1	36.4	35.4	30.6
45270	29.7	34.1	36.4	35.4	30.6
45300	29.7	34.1	36.4	35.4	30.6
45330	29.7	34.1	36.4	35.4	30.6
45360	29.8	34.1	36.4	35.4	30.6
45390	29.8	34.2	36.4	35.4	30.6
45420	29.8	34.2	36.4	35.4	30.6
45450	29.8	34.2	36.4	35.4	30.6
45480	29.8	34.2	36.5	35.5	30.6
45510	29.8	34.2	36.5	35.5	30.6
45540	29.8	34.2	36.5	35.5	30.6
45570	29.8	34.2	36.5	35.5	30.6
45600	29.8	34.2	36.5	35.5	30.6
45630	29.8	34.3	36.5	35.5	30.6
45660	29.9	34.3	36.5	35.5	30.6
45690	29.9	34.3	36.5	35.5	30.6
45720	29.9	34.3	36.6	35.5	30.6
45750	29.9	34.3	36.6	35.5	30.6
45780	29.9	34.3	36.6	35.6	30.6
45810	29.9	34.4	36.6	35.6	30.6
45840	30	34.4	36.6	35.6	30.6
45870	30	34.4	36.6	35.6	30.6
45900	30	34.4	36.7	35.6	30.6
45930	30	34.4	36.7	35.6	30.6
45960	30	34.4	36.7	35.6	30.6
45990	30	34.4	36.7	35.6	30.6
46020	30	34.4	36.7	35.6	30.6
46050	30	34.4	36.7	35.6	30.6
46080	30	34.5	36.7	35.6	30.6
46110	30	34.5	36.7	35.7	30.6
46140	30.1	34.5	36.7	35.7	30.6
46170	30.1	34.5	36.8	35.7	30.6
46200	30.1	34.5	36.8	35.7	30.6
46230	30.1	34.6	36.8	35.7	30.6
46260	30.1	34.6	36.8	35.7	30.6
46290	30.1	34.6	36.8	35.7	30.6
46320	30.2	34.6	36.8	35.8	30.6
46350	30.2	34.6	36.8	35.8	30.6
46380	30.2	34.6	36.9	35.8	30.7
46410	30.2	34.6	36.9	35.8	30.7
46440	30.2	34.6	36.9	35.8	30.7
46470	30.2	34.7	36.9	35.8	30.7
46500	30.2	34.7	36.9	35.8	30.7
46530	30.2	34.7	36.9	35.8	30.7
46560	30.2	34.7	36.9	35.8	30.7
46590	30.2	34.7	36.9	35.8	30.7
46620	30.3	34.7	37	35.9	30.7
46650	30.3	34.7	37	35.9	30.7
46680	30.3	34.8	37	35.9	30.7
46710	30.3	34.8	37	35.9	30.7
46740	30.3	34.8	37	35.9	30.7
46770	30.3	34.8	37	35.9	30.7
46800	30.3	34.8	37	35.9	30.7
46830	30.3	34.8	37	35.9	30.7
46860	30.4	34.8	37	35.9	30.7
46890	30.4	34.9	37.1	35.9	30.7
46920	30.4	34.9	37.1	36	30.7
46950	30.4	34.9	37.1	36	30.7
46980	30.4	34.9	37.1	36	30.7
47010	30.4	34.9	37.1	36	30.7
47040	30.5	34.9	37.1	36	30.7
47070	30.5	35	37.1	36	30.7
47100	30.5	35	37.2	36	30.7
47130	30.5	35	37.2	36	30.7
47160	30.5	35	37.2	36	30.7
47190	30.5	35	37.2	36.1	30.7
47220	30.5	35	37.2	36.1	30.7
47250	30.5	35	37.2	36.1	30.7
47280	30.5	35	37.2	36.1	30.7
47310	30.6	35	37.2	36.1	30.7
47340	30.6	35.1	37.2	36.1	30.7
47370	30.6	35.1	37.3	36.1	30.7
47400	30.6	35.1	37.3	36.1	30.7
47430	30.6	35.1	37.3	36.1	30.7
47460	30.6	35.1	37.3	36.1	30.7
47490	30.6	35.1	37.3	36.2	30.7
47520	30.7	35.2	37.3	36.2	30.7
47550	30.7	35.2	37.3	36.2	30.7
47580	30.7	35.2	37.4	36.2	30.7
47610	30.7	35.2	37.4	36.2	30.7
47640	30.7	35.2	37.4	36.2	30.7
47670	30.7	35.2	37.4	36.2	30.7
47700	30.7	35.2	37.4	36.2	30.7
47730	30.7	35.2	37.4	36.2	30.7
47760	30.8	35.3	37.4	36.3	30.7
47790	30.8	35.3	37.4	36.3	30.7
47820	30.8	35.3	37.5	36.3	30.7
47850	30.8	35.3	37.5	36.3	30.7
47880	30.8	35.3	37.5	36.3	30.7
47910	30.8	35.3	37.5	36.3	30.7
47940	30.8	35.4	37.5	36.3	30.7
47970	30.8	35.4	37.5	36.3	30.7
48000	30.9	35.4	37.6	36.3	30.7
48030	30.9	35.4	37.6	36.3	30.7
48060	30.9	35.4	37.6	36.4	30.7
48090	30.9	35.4	37.6	36.4	30.7
48120	30.9	35.4	37.6	36.4	30.7
48150	30.9	35.4	37.6	36.4	30.7
48180	30.9	35.5	37.6	36.4	30.7
48210	30.9	35.5	37.6	36.4	30.7
48240	31	35.5	37.6	36.4	30.7
48270	31	35.5	37.7	36.4	30.7
48300	31	35.5	37.7	36.4	30.7
48330	31	35.5	37.7	36.4	30.7
48360	31	35.5	37.7	36.5	30.7
48390	31	35.6	37.7	36.5	30.7
48420	31	35.6	37.7	36.5	30.7
48450	31	35.6	37.8	36.5	30.7
48480	31	35.6	37.8	36.5	30.7
48510	31.1	35.6	37.8	36.5	30.7
48540	31.1	35.6	37.8	36.5	30.7
48570	31.1	35.6	37.8	36.5	30.7
48600	31.1	35.7	37.8	36.6	30.8
48630	31.1	35.7	37.8	36.6	30.8
48660	31.1	35.7	37.9	36.6	30.8
48690	31.1	35.7	37.9	36.6	30.8
48720	31.2	35.7	37.9	36.6	30.8
48750	31.2	35.7	37.9	36.6	30.8
48780	31.2	35.8	37.9	36.6	30.8
48810	31.2	35.8	37.9	36.6	30.8
48840	31.2	35.8	37.9	36.6	30.8
48870	31.2	35.8	38	36.6	30.8
48900	31.2	35.8	38	36.7	30.8
48930	31.2	35.8	38	36.7	30.8
48960	31.3	35.8	38	36.7	30.8
48990	31.3	35.8	38	36.7	30.8
49020	31.3	35.8	38.1	36.7	30.8
49050	31.3	35.9	38.1	36.7	30.8
49080	31.3	35.9	38.1	36.7	30.8
49110	31.3	35.9	38.1	36.7	30.8
49140	31.4	35.9	38.1	36.7	30.8
49170	31.4	35.9	38.1	36.7	30.8
49200	31.4	36	38.1	36.8	30.8
49230	31.4	36	38.1	36.8	30.8
49260	31.4	36	38.1	36.8	30.8
49290	31.4	36	38.2	36.8	30.8
49320	31.4	36	38.2	36.8	30.8
49350	31.4	36	38.2	36.8	30.8
49380	31.4	36	38.2	36.8	30.8
49410	31.5	36	38.2	36.9	30.8
49440	31.5	36.1	38.2	36.9	30.8
49470	31.5	36.1	38.3	36.9	30.8
49500	31.5	36.1	38.3	36.9	30.8
49530	31.5	36.1	38.3	36.9	30.8
49560	31.5	36.1	38.3	36.9	30.8
49590	31.5	36.1	38.3	36.9	30.8
49620	31.6	36.1	38.3	36.9	30.8
49650	31.6	36.2	38.3	36.9	30.8
49680	31.6	36.2	38.4	36.9	30.8
49710	31.6	36.2	38.4	37	30.8
49740	31.6	36.2	38.4	37	30.8
49770	31.6	36.2	38.4	37	30.8
49800	31.6	36.2	38.4	37	30.8
49830	31.6	36.2	38.4	37	30.8
49860	31.7	36.3	38.5	37	30.8
49890	31.7	36.3	38.5	37	30.8
49920	31.7	36.3	38.5	37	30.8
49950	31.7	36.3	38.5	37	30.8
49980	31.7	36.3	38.5	37.1	30.8
50010	31.7	36.3	38.5	37.1	30.8
50040	31.7	36.4	38.5	37.1	30.8
50070	31.8	36.4	38.5	37.1	30.8
50100	31.8	36.4	38.6	37.1	30.8
50130	31.8	36.4	38.6	37.1	30.8
50160	31.8	36.4	38.6	37.1	30.8
50190	31.8	36.4	38.6	37.1	30.8
50220	31.8	36.4	38.6	37.1	30.8
50250	31.8	36.4	38.6	37.2	30.8
50280	31.8	36.5	38.7	37.2	30.8
50310	31.8	36.5	38.7	37.2	30.8
50340	31.9	36.5	38.7	37.2	30.8
50370	31.9	36.5	38.7	37.2	30.8
50400	31.9	36.5	38.7	37.2	30.8
50430	31.9	36.6	38.7	37.2	30.8
50460	31.9	36.6	38.7	37.2	30.8
50490	32	36.6	38.7	37.2	30.8
50520	32	36.6	38.8	37.2	30.8
50550	32	36.6	38.8	37.2	30.8
50580	32	36.6	38.8	37.3	30.8
50610	32	36.6	38.8	37.3	30.8
50640	32	36.6	38.8	37.3	30.8
50670	32	36.7	38.8	37.3	30.8
50700	32	36.7	38.9	37.3	30.8
50730	32.1	36.7	38.9	37.3	30.8
50760	32.1	36.7	38.9	37.3	30.8
50790	32.1	36.7	38.9	37.3	30.8
50820	32.1	36.8	38.9	37.4	30.9
50850	32.1	36.8	38.9	37.4	30.9
50880	32.1	36.8	39	37.4	30.9
50910	32.1	36.8	39	37.4	30.9
50940	32.2	36.8	39	37.4	30.9
50970	32.2	36.8	39	37.4	30.9
51000	32.2	36.8	39	37.4	30.9
51030	32.2	36.8	39	37.4	30.9
51060	32.2	36.9	39	37.4	30.9
51090	32.2	36.9	39.1	37.4	30.9
51120	32.3	36.9	39.1	37.5	30.9
51150	32.3	36.9	39.1	37.5	30.9
51180	32.3	36.9	39.1	37.5	30.9
51210	32.3	36.9	39.1	37.5	30.9
51240	32.3	37	39.2	37.5	30.9
51270	32.3	37	39.2	37.5	30.9
51300	32.4	37	39.2	37.5	30.9
51330	32.4	37	39.2	37.5	30.9
51360	32.4	37	39.2	37.5	30.9
51390	32.4	37	39.2	37.6	30.9
51420	32.4	37.1	39.2	37.6	30.9
51450	32.4	37.1	39.2	37.6	30.9
51480	32.4	37.1	39.2	37.6	30.9
51510	32.5	37.1	39.3	37.6	30.9
51540	32.5	37.1	39.3	37.6	30.9
51570	32.5	37.1	39.3	37.6	30.9
51600	32.5	37.2	39.3	37.6	30.9
51630	32.5	37.2	39.3	37.6	30.9
51660	32.6	37.2	39.3	37.7	30.9
51690	32.6	37.2	39.4	37.7	30.9
51720	32.6	37.2	39.4	37.7	30.9
51750	32.6	37.2	39.4	37.7	30.9
51780	32.6	37.2	39.4	37.7	30.9
51810	32.6	37.3	39.4	37.7	30.9
51840	32.6	37.3	39.4	37.7	30.9
51870	32.6	37.3	39.4	37.7	30.9
51900	32.7	37.3	39.5	37.7	30.9
51930	32.7	37.3	39.5	37.8	30.9
51960	32.7	37.4	39.5	37.8	30.9
51990	32.7	37.4	39.5	37.8	30.9
52020	32.7	37.4	39.5	37.8	30.9
52050	32.8	37.4	39.5	37.8	30.9
52080	32.8	37.4	39.6	37.8	30.9
52110	32.8	37.4	39.6	37.8	30.9
52140	32.8	37.5	39.6	37.8	30.9
52170	32.8	37.5	39.6	37.8	30.9
52200	32.8	37.5	39.6	37.9	30.9
52230	32.8	37.5	39.6	37.9	30.9
52260	32.9	37.5	39.6	37.9	30.9
52290	32.9	37.5	39.6	37.9	30.9
52320	32.9	37.5	39.6	37.9	30.9
52350	32.9	37.6	39.7	37.9	30.9
52380	32.9	37.6	39.7	37.9	30.9
52410	32.9	37.6	39.7	37.9	30.9
52440	33	37.6	39.7	38	30.9
52470	33	37.6	39.7	38	30.9
52500	33	37.7	39.8	38	30.9
52530	33	37.7	39.8	38	30.9
52560	33	37.7	39.8	38	30.9
52590	33	37.7	39.8	38	30.9
52620	33	37.7	39.8	38	30.9
52650	33	37.7	39.8	38	30.9
52680	33.1	37.7	39.8	38	30.9
52710	33.1	37.8	39.8	38	30.9
52740	33.1	37.8	39.9	38	30.9
52770	33.1	37.8	39.9	38.1	30.9
52800	33.1	37.8	39.9	38.1	30.9
52830	33.2	37.8	39.9	38.1	30.9
52860	33.2	37.8	39.9	38.1	30.9
52890	33.2	37.9	39.9	38.1	30.9
52920	33.2	37.9	40	38.1	30.9
52950	33.2	37.9	40	38.1	30.9
52980	33.2	37.9	40	38.1	30.9
53010	33.2	37.9	40	38.2	30.9
53040	33.3	37.9	40	38.2	31
53070	33.3	38	40	38.2	31
53100	33.3	38	40.1	38.2	31
53130	33.3	38	40.1	38.2	31
53160	33.3	38	40.1	38.2	31
53190	33.3	38	40.1	38.2	31
53220	33.4	38	40.1	38.2	31
53250	33.4	38.1	40.1	38.2	31
53280	33.4	38.1	40.2	38.2	31
53310	33.4	38.1	40.2	38.2	31
53340	33.4	38.1	40.2	38.3	31
53370	33.4	38.1	40.2	38.3	31
53400	33.5	38.2	40.2	38.3	31
53430	33.5	38.2	40.2	38.3	31
53460	33.5	38.2	40.3	38.3	31
53490	33.5	38.2	40.3	38.3	31
53520	33.5	38.2	40.3	38.3	31
53550	33.5	38.2	40.3	38.3	31
53580	33.5	38.2	40.3	38.3	31
53610	33.6	38.3	40.3	38.3	31
53640	33.6	38.3	40.3	38.4	31
53670	33.6	38.3	40.4	38.4	31
53700	33.6	38.3	40.4	38.4	31
53730	33.6	38.3	40.4	38.4	31
53760	33.6	38.4	40.4	38.4	31
53790	33.7	38.4	40.4	38.4	31
53820	33.7	38.4	40.4	38.4	31
53850	33.7	38.4	40.5	38.4	31
53880	33.7	38.4	40.5	38.5	31
53910	33.7	38.4	40.5	38.5	31
53940	33.7	38.4	40.5	38.5	31
53970	33.7	38.5	40.5	38.5	31
54000	33.8	38.5	40.5	38.5	31
54030	33.8	38.5	40.5	38.5	31
54060	33.8	38.5	40.6	38.5	31
54090	33.8	38.5	40.6	38.5	31
54120	33.8	38.6	40.6	38.5	31
54150	33.8	38.6	40.6	38.6	31
54180	33.8	38.6	40.6	38.6	31
54210	33.9	38.6	40.6	38.6	31
54240	33.9	38.6	40.7	38.6	31
54270	33.9	38.6	40.7	38.6	31
54300	33.9	38.6	40.7	38.6	31
54330	33.9	38.7	40.7	38.6	31
54360	33.9	38.7	40.7	38.6	31
54390	33.9	38.7	40.7	38.6	31
54420	34	38.7	40.7	38.6	31
54450	34	38.7	40.8	38.7	31
54480	34	38.8	40.8	38.7	31
54510	34	38.8	40.8	38.7	31
54540	34	38.8	40.8	38.7	31
54570	34	38.8	40.8	38.7	31
54600	34.1	38.8	40.8	38.7	31
54630	34.1	38.8	40.9	38.7	31
54660	34.1	38.8	40.9	38.7	31
54690	34.1	38.9	40.9	38.7	31
54720	34.1	38.9	40.9	38.7	31
54750	34.1	38.9	40.9	38.8	31
54780	34.1	38.9	40.9	38.8	31
54810	34.2	38.9	40.9	38.8	31
54840	34.2	39	41	38.8	31
54870	34.2	39	41	38.8	31
54900	34.2	39	41	38.8	31
54930	34.2	39	41	38.8	31
54960	34.2	39	41	38.8	31
54990	34.2	39	41	38.8	31
55020	34.3	39.1	41	38.8	31
55050	34.3	39.1	41	38.9	31
55080	34.3	39.1	41.1	38.9	31
55110	34.3	39.1	41.1	38.9	31
55140	34.3	39.1	41.1	38.9	31
55170	34.3	39.1	41.1	38.9	31
55200	34.3	39.2	41.1	38.9	31
55230	34.4	39.2	41.2	38.9	31
55260	34.4	39.2	41.2	38.9	31
55290	34.4	39.2	41.2	38.9	31
55320	34.4	39.2	41.2	38.9	31
55350	34.4	39.2	41.2	39	31
55380	34.5	39.3	41.2	39	31
55410	34.5	39.3	41.2	39	31
55440	34.5	39.3	41.2	39	31
55470	34.5	39.3	41.3	39	31
55500	34.5	39.3	41.3	39	31
55530	34.5	39.3	41.3	39	31
55560	34.5	39.3	41.3	39	31.1
55590	34.5	39.4	41.3	39	31.1
55620	34.6	39.4	41.4	39	31.1
55650	34.6	39.4	41.4	39.1	31.1
55680	34.6	39.4	41.4	39.1	31.1
55710	34.6	39.4	41.4	39.1	31.1
55740	34.6	39.4	41.4	39.1	31.1
55770	34.7	39.5	41.4	39.1	31.1
55800	34.7	39.5	41.4	39.1	31.1
55830	34.7	39.5	41.5	39.1	31.1
55860	34.7	39.5	41.5	39.1	31.1
55890	34.7	39.5	41.5	39.1	31.1
55920	34.7	39.5	41.5	39.1	31.1
55950	34.7	39.5	41.5	39.2	31.1
55980	34.7	39.6	41.5	39.2	31.1
56010	34.8	39.6	41.6	39.2	31.1
56040	34.8	39.6	41.6	39.2	31.1
56070	34.8	39.6	41.6	39.2	31.1
56100	34.8	39.6	41.6	39.2	31.1
56130	34.8	39.7	41.6	39.2	31.1
56160	34.8	39.7	41.6	39.2	31.1
56190	34.9	39.7	41.6	39.2	31.1
56220	34.9	39.7	41.7	39.3	31.1
56250	34.9	39.7	41.7	39.3	31.1
56280	34.9	39.7	41.7	39.3	31.1
56310	34.9	39.7	41.7	39.3	31.1
56340	34.9	39.8	41.7	39.3	31.1
56370	34.9	39.8	41.7	39.3	31.1
56400	35	39.8	41.7	39.3	31.1
56430	35	39.8	41.8	39.3	31.1
56460	35	39.8	41.8	39.3	31.1
56490	35	39.8	41.8	39.3	31.1
56520	35	39.9	41.8	39.4	31.1
56550	35	39.9	41.8	39.4	31.1
56580	35	39.9	41.8	39.4	31.1
56610	35.1	39.9	41.9	39.4	31.1
56640	35.1	40	41.9	39.4	31.1
56670	35.1	40	41.9	39.4	31.1
56700	35.1	40	41.9	39.4	31.1
56730	35.1	40	41.9	39.4	31.1
56760	35.1	40	41.9	39.4	31.1
56790	35.1	40	41.9	39.4	31.1
56820	35.2	40	42	39.5	31.1
56850	35.2	40	42	39.5	31.1
56880	35.2	40.1	42	39.5	31.1
56910	35.2	40.1	42	39.5	31.1
56940	35.2	40.1	42	39.5	31.1
56970	35.2	40.1	42	39.5	31.1
57000	35.3	40.2	42.1	39.5	31.1
57030	35.3	40.2	42.1	39.5	31.1
57060	35.3	40.2	42.1	39.5	31.1
57090	35.3	40.2	42.1	39.5	31.1
57120	35.3	40.2	42.1	39.6	31.1
57150	35.3	40.2	42.1	39.6	31.1
57180	35.3	40.2	42.1	39.6	31.1
57210	35.3	40.2	42.1	39.6	31.1
57240	35.4	40.3	42.2	39.6	31.1
57270	35.4	40.3	42.2	39.6	31.1
57300	35.4	40.3	42.2	39.6	31.1
57330	35.4	40.3	42.2	39.6	31.1
57360	35.4	40.3	42.2	39.6	31.1
57390	35.4	40.4	42.3	39.6	31.1
57420	35.5	40.4	42.3	39.7	31.1
57450	35.5	40.4	42.3	39.7	31.1
57480	35.5	40.4	42.3	39.7	31.1
57510	35.5	40.4	42.3	39.7	31.1
57540	35.5	40.5	42.3	39.7	31.1
57570	35.5	40.5	42.3	39.7	31.1
57600	35.5	40.5	42.3	39.7	31.1
57630	35.5	40.5	42.4	39.7	31.1
57660	35.6	40.5	42.4	39.7	31.1
57690	35.6	40.5	42.4	39.7	31.1
57720	35.6	40.5	42.4	39.7	31.1
57750	35.6	40.6	42.4	39.8	31.1
57780	35.6	40.6	42.4	39.8	31.1
57810	35.6	40.6	42.5	39.8	31.1
57840	35.7	40.6	42.5	39.8	31.1
57870	35.7	40.6	42.5	39.8	31.1
57900	35.7	40.6	42.5	39.8	31.1
57930	35.7	40.7	42.5	39.8	31.1
57960	35.7	40.7	42.5	39.8	31.1
57990	35.7	40.7	42.5	39.8	31.1
58020	35.7	40.7	42.6	39.8	31.1
58050	35.7	40.7	42.6	39.8	31.1
58080	35.8	40.7	42.6	39.9	31.1
58110	35.8	40.8	42.6	39.9	31.1
58140	35.8	40.8	42.6	39.9	31.1
58170	35.8	40.8	42.6	39.9	31.1
58200	35.8	40.8	42.7	39.9	31.1
58230	35.8	40.8	42.7	39.9	31.1
58260	35.9	40.9	42.7	39.9	31.1
58290	35.9	40.9	42.7	39.9	31.1
58320	35.9	40.9	42.7	39.9	31.1
58350	35.9	40.9	42.7	39.9	31.1
58380	35.9	40.9	42.8	40	31.1
58410	35.9	40.9	42.8	40	31.1
58440	35.9	40.9	42.8	40	31.1
58470	35.9	40.9	42.8	40	31.1
58500	36	41	42.8	40	31.1
58530	36	41	42.8	40	31.1
58560	36	41	42.8	40	31.1
58590	36	41	42.9	40	31.1
58620	36	41.1	42.9	40	31.2
58650	36	41.1	42.9	40	31.2
58680	36.1	41.1	42.9	40	31.2
58710	36.1	41.1	42.9	40.1	31.2
58740	36.1	41.1	42.9	40.1	31.2
58770	36.1	41.1	43	40.1	31.2
58800	36.1	41.1	43	40.1	31.2
58830	36.1	41.1	43	40.1	31.2
58860	36.1	41.2	43	40.1	31.2
58890	36.1	41.2	43	40.1	31.2
58920	36.2	41.2	43	40.1	31.2
58950	36.2	41.2	43	40.1	31.2
58980	36.2	41.2	43.1	40.1	31.2
59010	36.2	41.2	43.1	40.2	31.2
59040	36.2	41.3	43.1	40.2	31.2
59070	36.2	41.3	43.1	40.2	31.2
59100	36.2	41.3	43.1	40.2	31.2
59130	36.3	41.3	43.1	40.2	31.2
59160	36.3	41.3	43.2	40.2	31.2
59190	36.3	41.3	43.2	40.2	31.2
59220	36.3	41.3	43.2	40.2	31.2
59250	36.3	41.4	43.2	40.2	31.2
59280	36.3	41.4	43.2	40.3	31.2
59310	36.3	41.4	43.2	40.3	31.2
59340	36.3	41.4	43.2	40.3	31.2
59370	36.4	41.4	43.2	40.3	31.2
59400	36.4	41.4	43.2	40.3	31.2
59430	36.4	41.5	43.3	40.3	31.2
59460	36.4	41.5	43.3	40.3	31.2
59490	36.4	41.5	43.3	40.3	31.2
59520	36.4	41.5	43.3	40.3	31.2
59550	36.4	41.5	43.3	40.3	31.2
59580	36.5	41.5	43.3	40.3	31.2
59610	36.5	41.5	43.4	40.3	31.2
59640	36.5	41.6	43.4	40.4	31.2
59670	36.5	41.6	43.4	40.4	31.2
59700	36.5	41.6	43.4	40.4	31.2
59730	36.5	41.6	43.4	40.4	31.2
59760	36.5	41.6	43.4	40.4	31.2
59790	36.6	41.6	43.4	40.4	31.2
59820	36.6	41.6	43.4	40.4	31.2
59850	36.6	41.7	43.4	40.4	31.2
59880	36.6	41.7	43.5	40.4	31.2
59910	36.6	41.7	43.5	40.4	31.2
59940	36.6	41.7	43.5	40.4	31.2
[truncated: 1,814 more rows]

## Sheet: HFPCC
Lasting time (s)	Temperature of Z1 (℃)	Temperature of Z2 (℃)	Temperature of Z3 (℃)	Temperature of Z4 (℃)	Temperature of Z5 (℃)
0	29.8	30	29.9	29.9	29.9
30	29.8	29.9	29.9	29.9	29.9
60	29.8	29.9	29.9	29.9	29.9
90	29.8	29.9	29.9	29.9	29.9
120	29.8	29.9	29.9	29.9	29.9
150	29.7	29.9	29.9	29.9	29.9
180	29.7	29.9	29.9	29.9	29.9
210	29.7	29.9	29.9	29.9	29.9
240	29.7	29.9	29.9	29.9	29.9
270	29.6	29.9	29.9	29.9	29.9
300	29.6	29.9	29.9	29.9	29.9
330	29.6	29.9	29.9	29.9	29.9
360	29.5	29.9	29.9	29.9	30
390	29.5	29.9	29.9	29.9	30
420	29.5	29.9	29.9	29.9	30
450	29.4	29.9	29.9	29.9	30
480	29.4	29.9	29.9	29.9	30
510	29.4	29.9	29.9	29.9	30
540	29.3	29.9	29.9	29.9	30
570	29.3	29.9	29.9	29.9	30
600	29.3	29.9	29.9	29.9	30
630	29.3	29.9	29.9	29.9	30
660	29.3	29.9	29.9	29.9	30
690	29.2	29.9	29.9	29.9	30
720	29.2	29.9	29.9	29.9	30
750	29.2	29.9	29.9	29.9	30
780	29.1	29.9	29.9	29.9	30
810	29.1	29.9	29.9	29.9	30
840	29.1	29.9	29.9	29.9	30
870	29	29.9	29.9	29.9	30
900	29	29.9	29.9	29.9	30
930	29	29.9	29.9	29.9	30
960	29	29.9	29.9	29.9	30
990	29	29.9	29.9	29.9	30
1020	29	29.9	29.9	29.9	30
1050	28.9	29.9	29.9	29.9	30
1080	28.9	29.9	29.9	29.9	30
1110	28.9	29.9	29.9	29.9	30
1140	28.9	29.9	29.9	29.9	30
1170	28.9	29.9	29.9	29.9	30
1200	28.9	29.9	29.9	29.9	30
1230	28.8	29.9	29.9	29.9	30
1260	28.8	29.9	29.9	29.9	30
1290	28.8	29.9	29.9	29.9	30
1320	28.8	29.9	29.9	29.9	30
1350	28.8	29.9	29.9	29.9	30
1380	28.7	29.9	29.9	29.9	30
1410	28.7	29.9	29.9	29.9	30
1440	28.7	29.9	29.9	29.9	30
1470	28.7	29.9	29.9	29.9	30
1500	28.7	29.9	29.9	29.9	30
1530	28.7	29.9	29.9	29.9	30
1560	28.7	29.9	29.9	29.9	30
1590	28.6	29.9	29.9	29.9	30
1620	28.6	29.9	29.9	29.9	30
1650	28.6	29.9	29.9	29.9	30
1680	28.6	29.9	29.9	29.9	30
1710	28.6	29.9	29.9	29.9	30
1740	28.5	29.9	29.9	29.9	30
1770	28.5	29.9	29.9	29.9	30
1800	28.5	29.9	29.9	29.9	30
1830	28.5	29.8	29.9	29.9	30
1860	28.5	29.8	29.9	29.9	30
1890	28.5	29.8	29.9	29.9	30
1920	28.4	29.8	29.9	29.9	30
1950	28.4	29.8	29.9	29.9	30
1980	28.4	29.8	29.9	29.9	30
2010	28.4	29.8	29.9	29.9	30
2040	28.4	29.8	29.9	29.9	30
2070	28.4	29.8	29.9	29.9	30
2100	28.4	29.8	29.9	29.9	30
2130	28.4	29.8	29.9	29.9	30
2160	28.3	29.8	29.9	29.9	30
2190	28.3	29.8	29.9	29.9	30
2220	28.3	29.8	29.9	29.9	30
2250	28.3	29.8	29.9	29.9	30
2280	28.3	29.8	29.9	29.9	30
2310	28.3	29.8	29.9	29.9	30
2340	28.3	29.8	29.9	29.9	30
2370	28.2	29.8	29.9	29.9	30
2400	28.2	29.8	29.9	29.9	30
2430	28.2	29.8	29.9	29.9	30
2460	28.2	29.8	29.9	29.9	30
2490	28.2	29.8	29.9	29.9	30
2520	28.2	29.8	29.9	29.9	30
2550	28.2	29.8	29.9	29.9	30
2580	28.1	29.8	29.9	29.9	30
2610	28.1	29.8	29.9	29.9	30
2640	28.1	29.8	29.9	29.9	30
2670	28.1	29.8	29.9	29.9	30
2700	28.1	29.8	29.9	29.9	30
2730	28.1	29.8	29.9	29.9	30
2760	28.1	29.8	29.9	29.9	30
2790	28.1	29.8	29.9	29.9	30
2820	28.1	29.8	29.9	29.9	30
2850	28	29.8	29.9	29.9	30
2880	28	29.8	29.9	29.9	30
2910	28	29.7	29.9	29.9	30
2940	28	29.7	29.9	29.9	30
2970	28	29.7	29.9	29.9	30
3000	28	29.7	29.9	29.9	30
3030	28	29.7	29.9	29.9	30
3060	28	29.7	29.9	29.9	30
3090	27.9	29.7	29.9	29.9	30
3120	27.9	29.7	29.9	29.9	30
3150	27.9	29.7	29.9	29.9	30
3180	27.9	29.7	29.9	29.9	30
3210	27.9	29.7	29.9	29.9	30
3240	27.9	29.7	29.9	29.9	30
3270	27.9	29.7	29.9	29.9	30
3300	27.9	29.7	29.9	29.9	30
3330	27.9	29.7	29.9	29.9	30
3360	27.9	29.7	29.9	29.9	30
3390	27.9	29.7	29.9	29.9	30
3420	27.8	29.7	29.9	29.9	30
3450	27.8	29.7	29.9	29.9	30
3480	27.8	29.7	29.9	29.9	30
3510	27.8	29.7	29.9	29.9	30
3540	27.8	29.7	29.9	29.9	30
3570	27.8	29.7	29.9	29.9	30
3600	27.8	29.7	29.9	29.9	30
3630	27.8	29.7	29.9	29.9	30
3660	27.8	29.7	29.9	29.9	30
3690	27.7	29.7	29.9	29.9	30
3720	27.7	29.7	29.9	29.9	30
3750	27.7	29.7	29.9	29.9	30
3780	27.7	29.7	29.9	29.9	30
3810	27.7	29.7	29.9	29.9	30
3840	27.7	29.7	29.9	29.9	30
3870	27.7	29.6	29.9	29.9	30
3900	27.7	29.6	29.9	29.9	30
3930	27.7	29.6	29.9	29.9	30
3960	27.7	29.6	29.9	29.9	30
3990	27.7	29.6	29.9	29.9	30
4020	27.6	29.6	29.9	29.9	30
4050	27.6	29.6	29.9	29.9	30
4080	27.6	29.6	29.9	29.9	30
4110	27.6	29.6	29.9	29.9	30
4140	27.6	29.6	29.9	29.9	30
4170	27.6	29.6	29.9	29.9	30
4200	27.6	29.6	29.9	29.9	30
4230	27.6	29.6	29.9	29.9	30
4260	27.6	29.6	29.9	29.9	30
4290	27.6	29.6	29.9	29.9	30
4320	27.6	29.6	29.9	29.9	30
4350	27.6	29.6	29.9	29.9	30
4380	27.5	29.6	29.9	29.9	30
4410	27.5	29.6	29.9	29.9	30
4440	27.5	29.6	29.9	29.9	30
4470	27.5	29.6	29.9	29.9	30
4500	27.5	29.6	29.9	29.9	30
4530	27.5	29.6	29.9	29.9	30
4560	27.5	29.6	29.9	29.9	30
4590	27.5	29.6	29.9	29.9	30
4620	27.5	29.6	29.9	29.9	30
4650	27.5	29.6	29.9	29.9	30
4680	27.5	29.6	29.9	29.9	30
4710	27.4	29.6	29.9	29.9	30
4740	27.4	29.6	29.9	29.9	30
4770	27.4	29.5	29.9	29.9	30
4800	27.4	29.5	29.9	29.9	30
4830	27.4	29.5	29.9	29.9	30
4860	27.4	29.5	29.9	29.9	30
4890	27.4	29.5	29.9	29.9	30
4920	27.4	29.5	29.9	29.9	30
4950	27.4	29.5	29.9	29.9	30
4980	27.3	29.5	29.9	29.9	30
5010	27.3	29.5	29.9	29.9	30
5040	27.3	29.5	29.9	29.9	30
5070	27.3	29.5	29.9	29.9	30
5100	27.3	29.5	29.9	29.9	30
5130	27.3	29.5	29.9	29.9	30
5160	27.3	29.5	29.9	29.9	30
5190	27.3	29.5	29.9	29.9	30
5220	27.3	29.5	29.9	29.9	30
5250	27.3	29.5	29.9	29.9	30
5280	27.3	29.5	29.9	29.9	30
5310	27.2	29.5	29.9	29.9	30
5340	27.2	29.5	29.9	29.9	30
5370	27.2	29.5	29.9	29.9	30
5400	27.2	29.5	29.9	29.9	30
5430	27.2	29.5	29.9	29.9	30
5460	27.2	29.5	29.9	29.9	30
5490	27.2	29.5	29.8	29.9	30
5520	27.2	29.5	29.8	29.9	30
5550	27.2	29.5	29.8	29.9	30
5580	27.2	29.5	29.8	29.9	30
5610	27.2	29.5	29.8	29.9	30
5640	27.1	29.5	29.8	29.9	30
5670	27.1	29.5	29.8	29.9	30
5700	27.1	29.5	29.8	29.9	30
5730	27.1	29.4	29.8	29.9	30
5760	27.1	29.4	29.8	29.9	30
5790	27.1	29.4	29.8	29.9	30
5820	27.1	29.4	29.8	29.9	30
5850	27.1	29.4	29.8	29.9	30
5880	27.1	29.4	29.8	29.9	30
5910	27.1	29.4	29.8	29.9	30
5940	27.1	29.4	29.8	29.9	30
5970	27	29.4	29.8	29.9	30
6000	27	29.4	29.8	29.9	30
6030	27	29.4	29.8	29.9	30
6060	27	29.4	29.8	29.9	30
6090	27	29.4	29.8	29.9	30
6120	27	29.4	29.8	29.9	30
6150	27	29.4	29.8	29.9	30
6180	27	29.4	29.8	29.9	30
6210	27	29.4	29.8	29.9	30
6240	27	29.4	29.8	29.9	30
6270	26.9	29.4	29.8	29.9	30
6300	26.9	29.4	29.8	29.9	30
6330	26.9	29.4	29.8	29.9	30
6360	26.9	29.4	29.8	29.9	30
6390	26.9	29.4	29.8	29.9	30
6420	26.9	29.4	29.8	29.9	30
6450	26.9	29.4	29.8	29.9	30
6480	26.9	29.4	29.8	29.9	30
6510	26.9	29.4	29.8	29.9	30
6540	26.9	29.4	29.8	29.9	30
6570	26.9	29.3	29.8	29.9	30
6600	26.8	29.3	29.8	29.9	30
6630	26.8	29.3	29.8	29.9	30
6660	26.8	29.3	29.8	29.9	30
6690	26.8	29.3	29.8	29.9	30
6720	26.8	29.3	29.8	29.9	30
6750	26.8	29.3	29.8	29.9	30
6780	26.8	29.3	29.8	29.9	30
6810	26.8	29.3	29.8	29.9	30
6840	26.8	29.3	29.8	29.9	30
6870	26.8	29.3	29.8	29.9	30
6900	26.8	29.3	29.8	29.9	30
6930	26.8	29.3	29.8	29.9	30
6960	26.8	29.3	29.8	29.9	30
6990	26.8	29.3	29.8	29.9	30
7020	26.7	29.3	29.8	29.9	30
7050	26.7	29.3	29.8	29.9	30
7080	26.7	29.3	29.8	29.9	30
7110	26.7	29.3	29.8	29.9	30
7140	26.7	29.3	29.8	29.9	30
7170	26.7	29.3	29.8	29.9	30
7200	26.7	29.3	29.8	29.9	30
7230	26.7	29.3	29.8	29.9	30
7260	26.7	29.3	29.8	29.9	30
7290	26.7	29.3	29.8	29.9	30
7320	26.7	29.3	29.8	29.9	30
7350	26.7	29.3	29.8	29.9	30
7380	26.7	29.3	29.8	29.9	30
7410	26.7	29.2	29.8	29.9	30
7440	26.6	29.2	29.8	29.9	30
7470	26.6	29.2	29.8	29.9	30
7500	26.6	29.2	29.8	29.9	30
7530	26.6	29.2	29.8	29.9	30
7560	26.6	29.2	29.8	29.9	30
7590	26.6	29.2	29.8	29.9	30
7620	26.6	29.2	29.8	29.9	30
7650	26.6	29.2	29.8	29.9	30
7680	26.6	29.2	29.8	29.9	30
7710	26.6	29.2	29.8	29.9	30
7740	26.6	29.2	29.8	29.9	30
7770	26.6	29.2	29.8	29.9	30
7800	26.6	29.2	29.8	29.9	30
7830	26.6	29.2	29.8	29.9	30
7860	26.6	29.2	29.8	29.9	30
7890	26.5	29.2	29.8	29.9	30
7920	26.5	29.2	29.8	29.9	30
7950	26.5	29.2	29.8	29.9	30
7980	26.5	29.2	29.8	29.9	30
8010	26.5	29.2	29.8	29.9	30
8040	26.5	29.2	29.8	29.9	30
8070	26.5	29.2	29.8	29.9	30
8100	26.5	29.2	29.8	29.9	30
8130	26.5	29.2	29.8	29.9	30
8160	26.5	29.2	29.8	29.9	30
8190	26.5	29.2	29.8	29.9	30
8220	26.5	29.2	29.8	29.9	30
8250	26.5	29.2	29.8	29.9	30
8280	26.5	29.2	29.8	29.9	30
8310	26.4	29.2	29.8	29.9	30
8340	26.4	29.2	29.8	29.9	30
8370	26.4	29.2	29.8	29.9	30
8400	26.4	29.2	29.8	29.9	30
8430	26.4	29.1	29.8	29.9	30
8460	26.4	29.1	29.8	29.9	30
8490	26.4	29.1	29.8	29.9	30
8520	26.4	29.1	29.8	29.9	30
8550	26.4	29.1	29.8	29.9	30
8580	26.4	29.1	29.8	29.9	30
8610	26.4	29.1	29.8	29.9	30
8640	26.4	29.1	29.8	29.9	30
8670	26.4	29.1	29.8	29.9	30
8700	26.4	29.1	29.8	29.9	30
8730	26.4	29.1	29.8	29.9	30
8760	26.4	29.1	29.8	29.9	30
8790	26.3	29.1	29.8	29.9	30
8820	26.3	29.1	29.8	29.9	30
8850	26.3	29.1	29.8	29.9	30
8880	26.3	29.1	29.8	29.9	30
8910	26.3	29.1	29.8	29.9	30
8940	26.3	29.1	29.8	29.9	30
8970	26.3	29.1	29.8	29.9	30
9000	26.3	29.1	29.8	29.9	30
9030	26.3	29.1	29.8	29.9	30
9060	26.3	29.1	29.8	29.9	30
9090	26.3	29.1	29.8	29.9	30
9120	26.3	29.1	29.8	29.9	30
9150	26.3	29.1	29.8	29.9	30
9180	26.3	29.1	29.8	29.9	30
9210	26.3	29.1	29.8	29.9	30
9240	26.3	29.1	29.8	29.9	30
9270	26.3	29.1	29.8	29.9	30
9300	26.3	29.1	29.8	29.9	30
9330	26.2	29.1	29.8	29.9	30
9360	26.2	29.1	29.8	29.9	30
9390	26.2	29.1	29.8	29.9	30
9420	26.2	29.1	29.8	29.9	30
9450	26.2	29.1	29.8	29.9	30
9480	26.2	29.1	29.8	29.9	30
9510	26.2	29.1	29.8	29.9	30
9540	26.2	29.1	29.8	29.9	30
9570	26.2	29	29.8	29.9	30
9600	26.2	29	29.8	29.9	30
9630	26.2	29	29.8	29.9	30
9660	26.2	29	29.8	29.9	30
9690	26.2	29	29.8	29.9	30
9720	26.2	29	29.8	29.9	30
9750	26.2	29	29.8	29.9	30
9780	26.2	29	29.8	29.9	30
9810	26.1	29	29.8	29.9	30
9840	26.1	29	29.8	29.9	30
9870	26.1	29	29.8	29.9	30
9900	26.1	29	29.8	29.9	30
9930	26.1	29	29.8	29.9	30
9960	26.1	29	29.8	29.9	30
9990	26.1	29	29.8	29.9	30
10020	26.1	29	29.8	29.9	30
10050	26.1	29	29.8	29.9	30
10080	26.1	29	29.8	29.9	30
10110	26.1	29	29.8	29.9	30
10140	26.1	29	29.8	29.9	30
10170	26.1	29	29.8	29.9	30
10200	26.1	29	29.8	29.9	30
10230	26.1	29	29.8	29.9	30
10260	26.1	29	29.8	29.9	30
10290	26.1	29	29.8	29.9	30
10320	26.1	29	29.8	29.9	30
10350	26	29	29.8	29.9	30
10380	26	29	29.8	29.9	30
10410	26	29	29.8	29.9	30
10440	26	29	29.8	29.9	30
10470	26	29	29.8	29.9	30
10500	26	29	29.8	29.9	30
10530	26	29	29.8	29.9	30
10560	26	29	29.8	29.9	30
10590	26	29	29.8	29.9	30
10620	26	29	29.8	29.9	30
10650	26	29	29.8	29.9	30
10680	26	29	29.8	29.9	30
10710	26	29	29.8	29.9	30
10740	26	29	29.8	29.9	30
10770	26	29	29.8	29.9	30
10800	26	29	29.8	29.9	30
10830	26	29	29.8	29.9	30
10860	26	29	29.8	29.9	30
10890	26	29	29.8	29.9	30
10920	26	29	29.8	29.9	30
10950	26	28.9	29.8	29.9	30
10980	26	28.9	29.8	29.9	30
11010	26	28.9	29.8	29.9	30
11040	26	28.9	29.8	29.9	30
11070	26	28.9	29.8	29.9	30
11100	26	28.9	29.8	29.9	30
11130	25.9	28.9	29.8	29.9	30
11160	25.9	28.9	29.8	29.9	30
11190	25.9	28.9	29.8	29.9	30
11220	25.9	28.9	29.8	29.9	30
11250	25.9	28.9	29.8	29.9	30
11280	25.9	28.9	29.8	29.9	30
11310	25.9	28.9	29.8	29.9	30
11340	25.9	28.9	29.8	29.9	30
11370	25.9	28.9	29.8	29.9	30
11400	25.9	28.9	29.8	29.9	30
11430	25.9	28.9	29.8	29.9	30
11460	25.9	28.9	29.8	29.9	30
11490	25.9	28.9	29.8	29.9	30
11520	25.9	28.9	29.8	30	30
11550	25.9	28.9	29.8	30	30
11580	25.9	28.9	29.8	30	30
11610	25.9	28.9	29.8	30	30
11640	25.9	28.9	29.8	30	30
11670	25.9	28.9	29.8	30	30
11700	25.9	28.9	29.8	30	30
11730	25.9	28.9	29.8	30	30
11760	25.9	28.9	29.8	30	30
11790	25.9	28.9	29.8	30	30
11820	25.9	28.9	29.8	30	30
11850	25.9	28.9	29.8	30	30
11880	25.9	28.9	29.8	30	30
11910	25.9	28.9	29.8	30	30
11940	25.9	28.9	29.8	30	30
11970	25.9	28.8	29.8	30	30
12000	25.9	28.8	29.8	30	30
12030	25.8	28.8	29.8	30	30
12060	25.8	28.8	29.8	30	30
12090	25.8	28.8	29.8	30	30
12120	25.8	28.8	29.8	30	30
12150	25.8	28.8	29.8	30	30
12180	25.8	28.8	29.8	30	30
12210	25.8	28.8	29.8	30	30
12240	25.8	28.8	29.8	30	30
12270	25.8	28.8	29.8	30	30
12300	25.8	28.8	29.8	30	30
12330	25.8	28.8	29.8	30	30
12360	25.8	28.8	29.8	30	30
12390	25.8	28.8	29.8	30	30
12420	25.8	28.8	29.8	30	30
12450	25.8	28.8	29.8	30	30
12480	25.8	28.8	29.8	30	30
12510	25.8	28.8	29.8	30	30
12540	25.8	28.8	29.8	30	30
12570	25.8	28.8	29.8	30	30
12600	25.8	28.8	29.8	30	30
12630	25.8	28.8	29.8	30	30
12660	25.8	28.8	29.8	30	30
12690	25.8	28.8	29.8	30	30
12720	25.8	28.8	29.8	30	30
12750	25.8	28.8	29.8	30	30
12780	25.8	28.8	29.8	30	30
12810	25.8	28.8	29.8	30	30
12840	25.8	28.8	29.8	30	30
12870	25.8	28.8	29.8	30	30
12900	25.8	28.8	29.8	30	30
12930	25.7	28.7	29.8	30	30
12960	25.7	28.7	29.8	30	30
12990	25.7	28.7	29.8	30	30
13020	25.7	28.7	29.8	30	30
13050	25.7	28.7	29.8	30	30
13080	25.7	28.7	29.8	30	30
13110	25.7	28.7	29.8	30	30
13140	25.7	28.7	29.8	30	30
13170	25.7	28.7	29.8	30	30
13200	25.7	28.7	29.8	30	30
13230	25.7	28.7	29.8	30	30
13260	25.7	28.7	29.8	30	30
13290	25.7	28.7	29.8	30	30
13320	25.7	28.7	29.8	30	30
13350	25.7	28.7	29.8	30	30
13380	25.7	28.7	29.8	30	30
13410	25.7	28.7	29.8	30	30
13440	25.7	28.7	29.8	30	30
13470	25.7	28.7	29.8	30	30
13500	25.7	28.7	29.8	30	30
13530	25.7	28.7	29.8	30	30
13560	25.7	28.7	29.8	30	30
13590	25.7	28.7	29.8	30	30
13620	25.7	28.7	29.8	30	30
13650	25.7	28.7	29.8	30	30
13680	25.7	28.7	29.8	30	30
13710	25.7	28.7	29.8	30	30
13740	25.7	28.7	29.8	30	30
13770	25.7	28.7	29.8	30	30
13800	25.7	28.7	29.8	30	30
13830	25.7	28.7	29.8	30	30
13860	25.7	28.7	29.8	30	30
13890	25.7	28.7	29.8	30	30
13920	25.7	28.7	29.8	30	30
13950	25.7	28.7	29.8	30	30
13980	25.7	28.7	29.8	30	30
14010	25.7	28.7	29.8	30	30
14040	25.7	28.7	29.8	30	30
14070	25.7	28.7	29.8	30	30
14100	25.7	28.7	29.8	30	30
14130	25.7	28.7	29.8	30	30
14160	25.7	28.7	29.8	30	30
14190	25.6	28.7	29.8	30	30
14220	25.6	28.7	29.8	30	30
14250	25.6	28.7	29.8	30	30
14280	25.6	28.7	29.8	30	30
14310	25.6	28.7	29.8	30	30
14340	25.6	28.7	29.8	30	30
14370	25.6	28.6	29.8	30	30
14400	25.6	28.6	29.8	30	30
14430	25.6	28.6	29.8	30	30
14460	25.6	28.6	29.8	30	30
14490	25.6	28.6	29.8	30	30
14520	25.6	28.6	29.8	30	30
14550	25.6	28.6	29.8	30	30
14580	25.6	28.6	29.8	30	30
14610	25.6	28.6	29.8	30	30
14640	25.6	28.6	29.8	30	30
14670	25.6	28.6	29.8	30	30
14700	25.6	28.6	29.8	30	30
14730	25.6	28.6	29.8	30	30
14760	25.6	28.6	29.8	30	30
14790	25.6	28.6	29.8	30	30
14820	25.6	28.6	29.8	30	30
14850	25.6	28.6	29.8	30	30
14880	25.6	28.6	29.8	30	30
14910	25.6	28.6	29.8	30	30
14940	25.6	28.6	29.8	30	30
14970	25.6	28.6	29.8	30	30
15000	25.6	28.6	29.8	30	30
15030	25.6	28.6	29.8	30	30
15060	25.6	28.6	29.8	30	30
15090	25.6	28.6	29.8	30	30
15120	25.6	28.6	29.8	30	30
15150	25.6	28.6	29.8	30	30
15180	25.6	28.6	29.8	30	30
15210	25.6	28.6	29.8	30	30
15240	25.6	28.6	29.8	30	30
15270	25.6	28.6	29.8	30	30
15300	25.6	28.6	29.8	30	30
15330	25.6	28.6	29.8	30	30
15360	25.6	28.6	29.8	30	30
15390	25.6	28.6	29.8	30	30
15420	25.6	28.6	29.8	30	30
15450	25.5	28.6	29.8	30	30
15480	25.5	28.6	29.8	30	30
15510	25.5	28.6	29.8	30	30
15540	25.5	28.6	29.8	30	30
15570	25.5	28.6	29.8	30	30
15600	25.5	28.6	29.8	30	30
15630	25.5	28.5	29.8	30	30
15660	25.5	28.5	29.8	30	30
15690	25.5	28.5	29.8	30	30
15720	25.5	28.5	29.8	30	30
15750	25.5	28.5	29.8	30	30
15780	25.5	28.5	29.8	30	30
15810	25.5	28.5	29.8	30	30
15840	25.5	28.5	29.8	30	30
15870	25.5	28.5	29.8	30	30
15900	25.5	28.5	29.8	30	30
15930	25.5	28.5	29.8	30	30
15960	25.5	28.5	29.8	30	30
15990	25.5	28.5	29.8	30	30
16020	25.5	28.5	29.8	30.1	30
16050	25.5	28.5	29.8	30.1	30
16080	25.5	28.5	29.8	30.1	30
16110	25.5	28.5	29.8	30.1	30
16140	25.5	28.5	29.8	30.1	30
16170	25.5	28.5	29.8	30.1	30
16200	25.5	28.5	29.8	30.1	30
16230	25.5	28.5	29.8	30.1	30
16260	25.5	28.5	29.8	30.1	30
16290	25.5	28.5	29.8	30.1	30
16320	25.5	28.5	29.8	30.1	30
16350	25.5	28.5	29.8	30.1	30
16380	25.5	28.5	29.8	30.1	30
16410	25.5	28.5	29.8	30.1	30
16440	25.5	28.5	29.8	30.1	30
16470	25.5	28.5	29.7	30.1	30
16500	25.5	28.5	29.7	30.1	30
16530	25.5	28.5	29.7	30.1	30
16560	25.5	28.5	29.7	30.1	30
16590	25.5	28.5	29.7	30.1	30
16620	25.5	28.5	29.7	30.1	30
16650	25.5	28.5	29.7	30.1	30
16680	25.5	28.5	29.7	30.1	30
16710	25.4	28.5	29.7	30.1	30
16740	25.4	28.5	29.7	30.1	30
16770	25.4	28.5	29.7	30.1	30
16800	25.4	28.5	29.7	30.1	30
16830	25.4	28.5	29.7	30.1	30
16860	25.4	28.5	29.7	30.1	30
16890	25.4	28.5	29.7	30.1	30
16920	25.4	28.5	29.7	30.1	30
16950	25.4	28.5	29.7	30.1	30
16980	25.4	28.5	29.7	30.1	30
17010	25.4	28.5	29.7	30.1	30
17040	25.4	28.5	29.7	30.1	30
17070	25.4	28.5	29.7	30.1	30
17100	25.4	28.5	29.7	30.1	30
17130	25.4	28.5	29.7	30.1	30
17160	25.4	28.5	29.7	30.1	30
17190	25.4	28.5	29.7	30.1	30
17220	25.4	28.5	29.7	30.1	30
17250	25.4	28.5	29.7	30.1	30
17280	25.4	28.5	29.7	30.1	30
17310	25.4	28.5	29.7	30.1	30
17340	25.4	28.5	29.7	30.1	30
17370	25.4	28.5	29.7	30.1	30
17400	25.4	28.5	29.7	30.1	30
17430	25.4	28.5	29.7	30.1	30
17460	25.4	28.5	29.7	30.1	30
17490	25.4	28.5	29.7	30.1	30
17520	25.4	28.5	29.7	30.1	30
17550	25.4	28.5	29.7	30.1	30
17580	25.4	28.5	29.7	30.1	30
17610	25.4	28.5	29.7	30.1	30
17640	25.4	28.5	29.7	30.1	30
17670	25.4	28.5	29.7	30.1	30
17700	25.4	28.5	29.7	30.1	30
17730	25.4	28.5	29.7	30.1	30
17760	25.4	28.5	29.7	30.1	30
17790	25.4	28.5	29.7	30.1	30
17820	25.4	28.5	29.7	30.1	30
17850	25.4	28.4	29.7	30.1	30
17880	25.4	28.4	29.7	30.1	30
17910	25.4	28.4	29.7	30.1	30
17940	25.4	28.4	29.7	30.1	30
17970	25.4	28.4	29.7	30.1	30
18000	25.4	28.4	29.7	30.1	30
18030	25.4	28.4	29.7	30.1	30
18060	25.4	28.4	29.7	30.1	30
18090	25.4	28.4	29.7	30.1	30
18120	25.4	28.4	29.7	30.1	30
18150	25.4	28.4	29.7	30.1	30
18180	25.4	28.4	29.7	30.1	30
18210	25.4	28.4	29.7	30.1	30
18240	25.4	28.4	29.7	30.1	30
18270	25.4	28.4	29.7	30.1	30
18300	25.4	28.4	29.7	30.1	30
18330	25.4	28.4	29.7	30.1	30
18360	25.4	28.4	29.7	30.1	30
18390	25.3	28.4	29.7	30.1	30
18420	25.3	28.4	29.7	30.1	30
18450	25.3	28.4	29.7	30.1	30
18480	25.3	28.4	29.7	30.1	30
18510	25.3	28.4	29.7	30.1	30
18540	25.3	28.4	29.7	30.1	30
18570	25.3	28.4	29.7	30.1	30
18600	25.3	28.4	29.7	30.1	30
18630	25.3	28.4	29.7	30.1	30
18660	25.3	28.4	29.7	30.1	30
18690	25.3	28.4	29.7	30.1	30
18720	25.3	28.4	29.7	30.1	30
18750	25.3	28.4	29.7	30.1	30
18780	25.3	28.4	29.7	30.1	30
18810	25.3	28.4	29.7	30.1	30
18840	25.3	28.4	29.7	30.1	30
18870	25.3	28.4	29.7	30.1	30
18900	25.3	28.4	29.7	30.1	30
18930	25.3	28.4	29.7	30.1	30
18960	25.3	28.4	29.7	30.1	30
18990	25.3	28.4	29.7	30.1	30
19020	25.3	28.4	29.7	30.2	30
19050	25.3	28.4	29.7	30.2	30
19080	25.3	28.4	29.7	30.2	30
19110	25.3	28.4	29.7	30.2	30
19140	25.3	28.4	29.7	30.2	30
19170	25.3	28.4	29.7	30.2	30
19200	25.3	28.4	29.7	30.2	30
19230	25.3	28.4	29.7	30.2	30
19260	25.3	28.4	29.7	30.2	30
19290	25.3	28.4	29.7	30.2	30
19320	25.3	28.4	29.8	30.2	30
19350	25.3	28.4	29.8	30.2	30
19380	25.3	28.4	29.8	30.2	30
19410	25.3	28.4	29.8	30.2	30
19440	25.3	28.4	29.8	30.2	30
19470	25.3	28.4	29.8	30.2	30
19500	25.3	28.4	29.8	30.2	30
19530	25.3	28.4	29.8	30.2	30
19560	25.3	28.4	29.8	30.2	30
19590	25.3	28.4	29.8	30.2	30
19620	25.3	28.4	29.8	30.2	30
19650	25.3	28.4	29.8	30.2	30
19680	25.3	28.4	29.8	30.2	30
19710	25.3	28.4	29.8	30.2	30
19740	25.3	28.4	29.8	30.2	30
19770	25.3	28.4	29.8	30.2	30
19800	25.3	28.4	29.8	30.2	30
19830	25.3	28.4	29.8	30.2	30
19860	25.3	28.4	29.8	30.2	30
19890	25.3	28.4	29.8	30.2	30
19920	25.3	28.4	29.8	30.2	30
19950	25.3	28.4	29.8	30.2	30
19980	25.3	28.4	29.8	30.2	30
20010	25.3	28.4	29.8	30.2	30
20040	25.3	28.4	29.8	30.2	30
20070	25.2	28.4	29.8	30.2	30
20100	25.2	28.4	29.8	30.2	30
20130	25.2	28.4	29.8	30.2	30
20160	25.2	28.4	29.8	30.2	30
20190	25.2	28.4	29.8	30.2	30
20220	25.2	28.4	29.8	30.2	30
20250	25.2	28.4	29.8	30.2	30
20280	25.2	28.4	29.8	30.2	30
20310	25.2	28.4	29.8	30.2	30
20340	25.2	28.4	29.8	30.2	30
20370	25.2	28.4	29.8	30.2	30
20400	25.2	28.4	29.8	30.2	30
20430	25.2	28.4	29.8	30.2	30
20460	25.2	28.4	29.8	30.2	30
20490	25.2	28.4	29.8	30.2	30
20520	25.2	28.4	29.8	30.2	30
20550	25.2	28.4	29.8	30.2	30
20580	25.2	28.4	29.8	30.2	30
20610	25.2	28.4	29.8	30.2	30
20640	25.2	28.4	29.8	30.2	30
20670	25.2	28.4	29.8	30.2	30
20700	25.2	28.4	29.8	30.2	30
20730	25.2	28.4	29.8	30.2	30
20760	25.2	28.4	29.8	30.3	30
20790	25.2	28.4	29.8	30.3	30
20820	25.2	28.4	29.8	30.3	30
20850	25.2	28.4	29.8	30.3	30
20880	25.2	28.4	29.8	30.3	30
20910	25.2	28.4	29.8	30.3	30
20940	25.2	28.4	29.8	30.3	30
20970	25.2	28.4	29.8	30.3	30
21000	25.2	28.4	29.8	30.3	30
21030	25.2	28.4	29.8	30.3	30
21060	25.2	28.4	29.8	30.3	30
21090	25.2	28.4	29.8	30.3	30
21120	25.2	28.4	29.8	30.3	30
21150	25.2	28.4	29.8	30.3	30
21180	25.2	28.4	29.8	30.3	30
21210	25.2	28.4	29.8	30.3	30
21240	25.2	28.4	29.8	30.3	30
21270	25.2	28.4	29.8	30.3	30
21300	25.2	28.4	29.8	30.3	30
21330	25.2	28.4	29.8	30.3	30
21360	25.2	28.4	29.9	30.3	30
21390	25.2	28.4	29.9	30.3	30
21420	25.2	28.4	29.9	30.3	30
21450	25.2	28.4	29.9	30.3	30
21480	25.2	28.4	29.9	30.3	30
21510	25.2	28.4	29.9	30.3	30
21540	25.2	28.4	29.9	30.3	30
21570	25.2	28.4	29.9	30.3	30
21600	25.2	28.4	29.9	30.3	30
21630	25.2	28.4	29.9	30.3	30
21660	25.2	28.4	29.9	30.3	30
21690	25.2	28.4	29.9	30.3	30
21720	25.2	28.4	29.9	30.4	30
21750	25.2	28.4	29.9	30.4	30
21780	25.2	28.4	29.9	30.4	30
21810	25.2	28.4	29.9	30.4	30
21840	25.2	28.5	29.9	30.4	30
21870	25.2	28.5	29.9	30.4	30
21900	25.3	28.5	29.9	30.4	30
21930	25.3	28.5	29.9	30.4	30
21960	25.3	28.5	29.9	30.4	30
21990	25.3	28.5	29.9	30.4	30
22020	25.3	28.5	29.9	30.4	30
22050	25.3	28.5	29.9	30.4	30
22080	25.3	28.5	29.9	30.4	30
22110	25.3	28.5	29.9	30.4	30
22140	25.3	28.5	30	30.4	30
22170	25.3	28.5	30	30.4	30
22200	25.3	28.5	30	30.4	30
22230	25.3	28.5	30	30.4	30
22260	25.3	28.5	30	30.4	30
22290	25.3	28.5	30	30.4	30
22320	25.3	28.5	30	30.4	30
22350	25.3	28.5	30	30.4	30
22380	25.3	28.5	30	30.4	30
22410	25.3	28.5	30	30.4	30
22440	25.3	28.5	30	30.4	30
22470	25.3	28.5	30	30.4	30
22500	25.3	28.5	30	30.5	30
22530	25.3	28.5	30	30.5	30
22560	25.3	28.5	30	30.5	30
22590	25.3	28.5	30	30.5	30
22620	25.3	28.5	30	30.5	30
22650	25.3	28.5	30	30.5	30
22680	25.3	28.5	30	30.5	30
22710	25.3	28.5	30	30.5	30
22740	25.3	28.5	30	30.5	30
22770	25.3	28.5	30	30.5	30
22800	25.3	28.5	30	30.5	30
22830	25.3	28.5	30	30.5	30
22860	25.3	28.5	30	30.5	30
22890	25.3	28.5	30	30.5	30
22920	25.3	28.5	30	30.5	30
22950	25.3	28.5	30	30.5	30
22980	25.3	28.5	30.1	30.5	30
23010	25.3	28.5	30.1	30.5	30
23040	25.3	28.5	30.1	30.5	30
23070	25.3	28.5	30.1	30.5	30
23100	25.3	28.5	30.1	30.5	30
23130	25.3	28.5	30.1	30.5	30
23160	25.3	28.5	30.1	30.5	30
23190	25.3	28.5	30.1	30.5	30
23220	25.3	28.6	30.1	30.6	30
23250	25.3	28.6	30.1	30.6	30
23280	25.3	28.6	30.1	30.6	30
23310	25.3	28.6	30.1	30.6	30
23340	25.3	28.6	30.1	30.6	30
23370	25.3	28.6	30.1	30.6	30
23400	25.3	28.6	30.1	30.6	30
23430	25.3	28.6	30.1	30.6	30
23460	25.3	28.6	30.1	30.6	30
23490	25.3	28.6	30.1	30.6	30
23520	25.3	28.6	30.1	30.6	30
23550	25.3	28.6	30.1	30.6	30
23580	25.3	28.6	30.1	30.6	30
23610	25.3	28.6	30.1	30.6	30
23640	25.3	28.6	30.2	30.6	30
23670	25.3	28.6	30.2	30.6	30
23700	25.3	28.6	30.2	30.6	30
23730	25.3	28.6	30.2	30.6	30
23760	25.3	28.6	30.2	30.6	30
23790	25.3	28.6	30.2	30.6	30
23820	25.3	28.6	30.2	30.6	30
23850	25.3	28.6	30.2	30.6	30
23880	25.3	28.6	30.2	30.6	30
23910	25.3	28.6	30.2	30.6	30
23940	25.3	28.6	30.2	30.6	30
23970	25.3	28.6	30.2	30.6	30
24000	25.3	28.6	30.2	30.6	30
24030	25.3	28.6	30.2	30.6	30
24060	25.3	28.6	30.2	30.6	30
24090	25.3	28.6	30.2	30.6	30
24120	25.3	28.6	30.2	30.7	30
24150	25.3	28.6	30.2	30.7	30
24180	25.3	28.6	30.2	30.7	30
24210	25.3	28.6	30.2	30.7	30
24240	25.3	28.6	30.2	30.7	30
24270	25.3	28.6	30.2	30.7	30
24300	25.3	28.6	30.2	30.7	30
24330	25.3	28.6	30.2	30.7	30
24360	25.3	28.7	30.3	30.7	30
24390	25.3	28.7	30.3	30.7	30
24420	25.3	28.7	30.3	30.7	30
24450	25.3	28.7	30.3	30.7	30
24480	25.3	28.7	30.3	30.7	30
24510	25.3	28.7	30.3	30.7	30
24540	25.3	28.7	30.3	30.7	30
24570	25.3	28.7	30.3	30.7	30
24600	25.3	28.7	30.3	30.7	30
24630	25.3	28.7	30.3	30.7	30
24660	25.3	28.7	30.3	30.7	30
24690	25.3	28.7	30.3	30.7	30
24720	25.3	28.7	30.3	30.7	30
24750	25.3	28.7	30.3	30.7	30
24780	25.3	28.7	30.3	30.7	30
24810	25.3	28.7	30.3	30.7	30
24840	25.3	28.7	30.3	30.7	30
24870	25.3	28.7	30.3	30.7	30
24900	25.4	28.7	30.3	30.7	30
24930	25.4	28.7	30.3	30.7	30
24960	25.4	28.7	30.3	30.7	30
24990	25.4	28.7	30.3	30.7	30
25020	25.4	28.7	30.3	30.7	30
25050	25.4	28.7	30.3	30.7	30
25080	25.4	28.7	30.4	30.7	30
25110	25.4	28.7	30.4	30.7	30
25140	25.4	28.7	30.4	30.7	30
25170	25.4	28.7	30.4	30.7	30
25200	25.4	28.7	30.4	30.8	30
25230	25.4	28.7	30.4	30.8	30
25260	25.4	28.7	30.4	30.8	30
25290	25.4	28.7	30.4	30.8	30
25320	25.4	28.7	30.4	30.8	30
25350	25.4	28.7	30.4	30.8	30
25380	25.4	28.8	30.4	30.8	30
25410	25.4	28.8	30.4	30.8	30
25440	25.4	28.8	30.4	30.8	30
25470	25.4	28.8	30.4	30.8	30
25500	25.4	28.8	30.4	30.8	30
25530	25.4	28.8	30.4	30.8	30
25560	25.4	28.8	30.4	30.8	30
25590	25.4	28.8	30.4	30.8	30
25620	25.4	28.8	30.4	30.8	30
25650	25.4	28.8	30.4	30.8	30
25680	25.4	28.8	30.4	30.8	30
25710	25.4	28.8	30.4	30.8	30
25740	25.4	28.8	30.5	30.8	30
25770	25.4	28.8	30.5	30.8	30
25800	25.4	28.8	30.5	30.8	30
25830	25.4	28.8	30.5	30.8	30
25860	25.4	28.8	30.5	30.8	30
25890	25.4	28.8	30.5	30.8	30
25920	25.4	28.8	30.5	30.8	30
25950	25.4	28.8	30.5	30.8	30
25980	25.4	28.8	30.5	30.8	30
26010	25.4	28.8	30.5	30.8	30
26040	25.4	28.8	30.5	30.8	30
26070	25.4	28.8	30.5	30.8	30
26100	25.4	28.8	30.5	30.9	30
26130	25.4	28.8	30.5	30.9	30
26160	25.4	28.8	30.5	30.9	30
26190	25.4	28.8	30.5	30.9	30
26220	25.4	28.8	30.5	30.9	30
26250	25.4	28.8	30.5	30.9	30
26280	25.5	28.9	30.5	30.9	30
26310	25.5	28.9	30.5	30.9	30
26340	25.5	28.9	30.5	30.9	30
26370	25.5	28.9	30.5	30.9	30
26400	25.5	28.9	30.5	30.9	30
26430	25.5	28.9	30.5	30.9	30
26460	25.5	28.9	30.5	30.9	30
26490	25.5	28.9	30.5	30.9	30
26520	25.5	28.9	30.6	30.9	30.1
26550	25.5	28.9	30.6	30.9	30.1
26580	25.5	28.9	30.6	30.9	30.1
26610	25.5	28.9	30.6	30.9	30.1
26640	25.5	28.9	30.6	30.9	30.1
26670	25.5	28.9	30.6	30.9	30.1
26700	25.5	28.9	30.6	30.9	30.1
26730	25.5	28.9	30.6	30.9	30.1
26760	25.5	28.9	30.6	30.9	30.1
26790	25.5	28.9	30.6	30.9	30.1
26820	25.5	28.9	30.6	30.9	30.1
26850	25.5	28.9	30.6	30.9	30.1
26880	25.5	28.9	30.6	30.9	30.1
26910	25.5	28.9	30.6	30.9	30.1
26940	25.5	28.9	30.6	30.9	30.1
26970	25.5	28.9	30.6	30.9	30.1
27000	25.5	28.9	30.6	30.9	30.1
27030	25.5	28.9	30.6	30.9	30.1
27060	25.5	28.9	30.6	31	30.1
27090	25.5	28.9	30.6	31	30.1
27120	25.5	29	30.6	31	30.1
27150	25.5	29	30.6	31	30.1
27180	25.5	29	30.7	31	30.1
27210	25.5	29	30.7	31	30.1
27240	25.5	29	30.7	31	30.1
27270	25.5	29	30.7	31	30.1
27300	25.6	29	30.7	31	30.1
27330	25.6	29	30.7	31	30.1
27360	25.6	29	30.7	31	30.1
27390	25.6	29	30.7	31	30.1
27420	25.6	29	30.7	31	30.1
27450	25.6	29	30.7	31	30.1
27480	25.6	29	30.7	31	30.1
27510	25.6	29	30.7	31	30.1
27540	25.6	29	30.7	31	30.1
27570	25.6	29	30.7	31	30.1
27600	25.6	29	30.7	31	30.1
27630	25.6	29	30.7	31	30.1
27660	25.6	29	30.7	31	30.1
27690	25.6	29	30.7	31	30.1
27720	25.6	29	30.7	31	30.1
27750	25.6	29	30.7	31	30.1
27780	25.6	29	30.7	31	30.1
27810	25.6	29	30.7	31	30.1
27840	25.6	29	30.7	31	30.1
27870	25.6	29	30.7	31	30.1
27900	25.6	29	30.7	31.1	30.1
27930	25.6	29	30.8	31.1	30.1
27960	25.6	29.1	30.8	31.1	30.1
27990	25.6	29.1	30.8	31.1	30.1
28020	25.6	29.1	30.8	31.1	30.1
28050	25.6	29.1	30.8	31.1	30.1
28080	25.6	29.1	30.8	31.1	30.1
28110	25.6	29.1	30.8	31.1	30.1
28140	25.6	29.1	30.8	31.1	30.1
28170	25.6	29.1	30.8	31.1	30.1
28200	25.6	29.1	30.8	31.1	30.1
28230	25.6	29.1	30.8	31.1	30.1
28260	25.6	29.1	30.8	31.1	30.1
28290	25.6	29.1	30.8	31.1	30.1
28320	25.6	29.1	30.8	31.1	30.1
28350	25.6	29.1	30.8	31.1	30.1
28380	25.7	29.1	30.8	31.1	30.1
28410	25.7	29.1	30.8	31.1	30.1
28440	25.7	29.1	30.8	31.1	30.1
28470	25.7	29.1	30.8	31.1	30.1
28500	25.7	29.1	30.8	31.1	30.1
28530	25.7	29.1	30.8	31.1	30.1
28560	25.7	29.1	30.8	31.1	30.1
28590	25.7	29.1	30.8	31.1	30.1
28620	25.7	29.1	30.9	31.1	30.1
28650	25.7	29.1	30.9	31.1	30.1
28680	25.7	29.2	30.9	31.1	30.1
28710	25.7	29.2	30.9	31.1	30.1
28740	25.7	29.2	30.9	31.1	30.1
28770	25.7	29.2	30.9	31.1	30.1
28800	25.7	29.2	30.9	31.2	30.1
28830	25.7	29.2	30.9	31.2	30.1
28860	25.7	29.2	30.9	31.2	30.1
28890	25.7	29.2	30.9	31.2	30.1
28920	25.7	29.2	30.9	31.2	30.1
28950	25.7	29.2	30.9	31.2	30.1
28980	25.7	29.2	30.9	31.2	30.1
29010	25.7	29.2	30.9	31.2	30.1
29040	25.7	29.2	30.9	31.2	30.1
29070	25.7	29.2	30.9	31.2	30.1
29100	25.7	29.2	30.9	31.2	30.1
29130	25.7	29.2	30.9	31.2	30.1
29160	25.7	29.2	30.9	31.2	30.1
29190	25.7	29.2	30.9	31.2	30.1
29220	25.7	29.2	30.9	31.2	30.1
29250	25.7	29.2	30.9	31.2	30.1
29280	25.7	29.2	30.9	31.2	30.1
29310	25.7	29.2	30.9	31.2	30.1
29340	25.8	29.2	31	31.2	30.1
29370	25.8	29.2	31	31.2	30.1
29400	25.8	29.2	31	31.2	30.1
29430	25.8	29.2	31	31.2	30.1
29460	25.8	29.3	31	31.2	30.1
29490	25.8	29.3	31	31.2	30.1
29520	25.8	29.3	31	31.2	30.1
29550	25.8	29.3	31	31.2	30.1
29580	25.8	29.3	31	31.2	30.1
29610	25.8	29.3	31	31.2	30.1
29640	25.8	29.3	31	31.2	30.1
29670	25.8	29.3	31	31.2	30.1
29700	25.8	29.3	31	31.3	30.1
29730	25.8	29.3	31	31.3	30.1
29760	25.8	29.3	31	31.3	30.1
29790	25.8	29.3	31	31.3	30.1
29820	25.8	29.3	31	31.3	30.1
29850	25.8	29.3	31	31.3	30.1
29880	25.8	29.3	31	31.3	30.1
29910	25.8	29.3	31	31.3	30.1
29940	25.8	29.3	31	31.3	30.1
29970	25.8	29.3	31	31.3	30.1
30000	25.8	29.3	31	31.3	30.1
30030	25.8	29.3	31	31.3	30.1
30060	25.8	29.4	31.1	31.3	30.1
30090	25.8	29.4	31.1	31.3	30.1
30120	25.8	29.4	31.1	31.3	30.1
30150	25.8	29.4	31.1	31.3	30.1
30180	25.9	29.4	31.1	31.3	30.1
30210	25.9	29.4	31.1	31.3	30.1
30240	25.9	29.4	31.1	31.3	30.1
30270	25.9	29.4	31.1	31.3	30.1
30300	25.9	29.4	31.1	31.3	30.1
30330	25.9	29.4	31.1	31.3	30.1
30360	25.9	29.4	31.1	31.3	30.1
30390	25.9	29.4	31.1	31.3	30.1
30420	25.9	29.4	31.1	31.4	30.1
30450	25.9	29.4	31.1	31.4	30.1
30480	25.9	29.4	31.1	31.4	30.1
30510	25.9	29.4	31.1	31.4	30.1
30540	25.9	29.4	31.1	31.4	30.1
30570	25.9	29.4	31.1	31.4	30.1
30600	25.9	29.5	31.2	31.4	30.2
30630	25.9	29.5	31.2	31.4	30.2
30660	25.9	29.5	31.2	31.4	30.2
30690	25.9	29.5	31.2	31.4	30.2
30720	25.9	29.5	31.2	31.4	30.2
30750	25.9	29.5	31.2	31.4	30.2
30780	25.9	29.5	31.2	31.4	30.2
30810	25.9	29.5	31.2	31.4	30.2
30840	25.9	29.5	31.2	31.4	30.2
30870	25.9	29.5	31.2	31.4	30.2
30900	25.9	29.5	31.2	31.4	30.2
30930	25.9	29.5	31.2	31.4	30.2
30960	25.9	29.5	31.2	31.4	30.2
30990	25.9	29.5	31.2	31.5	30.2
31020	25.9	29.5	31.2	31.5	30.2
31050	25.9	29.5	31.2	31.5	30.2
31080	26	29.5	31.2	31.5	30.2
31110	26	29.5	31.2	31.5	30.2
31140	26	29.6	31.3	31.5	30.2
31170	26	29.6	31.3	31.5	30.2
31200	26	29.6	31.3	31.5	30.2
31230	26	29.6	31.3	31.5	30.2
31260	26	29.6	31.3	31.5	30.2
31290	26	29.6	31.3	31.5	30.2
31320	26	29.6	31.3	31.5	30.2
31350	26	29.6	31.3	31.5	30.2
31380	26	29.6	31.3	31.5	30.2
31410	26	29.6	31.3	31.5	30.2
31440	26	29.6	31.3	31.5	30.2
31470	26	29.6	31.3	31.5	30.2
31500	26	29.6	31.3	31.5	30.2
31530	26	29.6	31.3	31.6	30.2
31560	26	29.6	31.3	31.6	30.2
31590	26	29.7	31.3	31.6	30.2
31620	26	29.7	31.3	31.6	30.2
31650	26	29.7	31.4	31.6	30.2
31680	26	29.7	31.4	31.6	30.2
31710	26	29.7	31.4	31.6	30.2
31740	26	29.7	31.4	31.6	30.2
31770	26	29.7	31.4	31.6	30.2
31800	26.1	29.7	31.4	31.6	30.2
31830	26.1	29.7	31.4	31.6	30.2
31860	26.1	29.7	31.4	31.6	30.2
31890	26.1	29.7	31.4	31.6	30.2
31920	26.1	29.7	31.4	31.6	30.2
31950	26.1	29.7	31.4	31.6	30.2
31980	26.1	29.7	31.4	31.6	30.2
32010	26.1	29.7	31.4	31.6	30.2
32040	26.1	29.8	31.4	31.7	30.2
32070	26.1	29.8	31.4	31.7	30.2
32100	26.1	29.8	31.4	31.7	30.2
32130	26.1	29.8	31.4	31.7	30.2
32160	26.1	29.8	31.5	31.7	30.2
32190	26.1	29.8	31.5	31.7	30.2
32220	26.1	29.8	31.5	31.7	30.2
32250	26.1	29.8	31.5	31.7	30.2
32280	26.1	29.8	31.5	31.7	30.2
32310	26.2	29.8	31.5	31.7	30.2
32340	26.2	29.8	31.5	31.7	30.2
32370	26.2	29.8	31.5	31.7	30.2
32400	26.2	29.8	31.5	31.7	30.2
32430	26.2	29.9	31.5	31.7	30.2
32460	26.2	29.9	31.5	31.8	30.2
32490	26.2	29.9	31.6	31.8	30.2
32520	26.2	29.9	31.6	31.8	30.2
32550	26.2	29.9	31.6	31.8	30.2
32580	26.2	29.9	31.6	31.8	30.2
32610	26.2	29.9	31.6	31.8	30.2
32640	26.2	29.9	31.6	31.8	30.2
32670	26.2	29.9	31.6	31.8	30.2
32700	26.2	29.9	31.6	31.8	30.2
32730	26.2	29.9	31.6	31.8	30.2
32760	26.3	29.9	31.6	31.8	30.2
32790	26.3	29.9	31.6	31.8	30.2
32820	26.3	30	31.7	31.8	30.2
32850	26.3	30	31.7	31.8	30.2
32880	26.3	30	31.7	31.9	30.2
32910	26.3	30	31.7	31.9	30.2
32940	26.3	30	31.7	31.9	30.2
32970	26.3	30	31.7	31.9	30.2
33000	26.3	30	31.7	31.9	30.2
33030	26.3	30	31.7	31.9	30.2
33060	26.3	30	31.7	31.9	30.2
33090	26.3	30	31.7	31.9	30.2
33120	26.3	30	31.7	31.9	30.2
33150	26.3	30	31.7	31.9	30.2
33180	26.3	30	31.8	31.9	30.2
33210	26.4	30	31.8	31.9	30.2
33240	26.4	30.1	31.8	31.9	30.2
33270	26.4	30.1	31.8	31.9	30.2
33300	26.4	30.1	31.8	32	30.2
33330	26.4	30.1	31.8	32	30.2
33360	26.4	30.1	31.8	32	30.2
33390	26.4	30.1	31.9	32	30.2
33420	26.4	30.1	31.9	32	30.2
33450	26.4	30.1	31.9	32	30.2
33480	26.4	30.1	31.9	32	30.2
33510	26.4	30.1	31.9	32	30.2
33540	26.4	30.1	31.9	32	30.2
33570	26.4	30.1	31.9	32	30.2
33600	26.5	30.1	31.9	32	30.2
33630	26.5	30.2	31.9	32	30.2
33660	26.5	30.2	31.9	32	30.2
33690	26.5	30.2	32	32.1	30.2
33720	26.5	30.2	32	32.1	30.2
33750	26.5	30.2	32	32.1	30.2
33780	26.5	30.2	32	32.1	30.2
33810	26.5	30.2	32	32.1	30.2
33840	26.5	30.2	32	32.1	30.3
33870	26.5	30.2	32	32.1	30.3
33900	26.5	30.2	32	32.1	30.3
33930	26.5	30.2	32	32.1	30.3
33960	26.5	30.3	32.1	32.1	30.3
33990	26.5	30.3	32.1	32.1	30.3
34020	26.6	30.3	32.1	32.1	30.3
34050	26.6	30.3	32.1	32.1	30.3
34080	26.6	30.3	32.1	32.1	30.3
34110	26.6	30.3	32.1	32.2	30.3
34140	26.6	30.3	32.1	32.2	30.3
34170	26.6	30.3	32.1	32.2	30.3
34200	26.6	30.3	32.1	32.2	30.3
34230	26.6	30.4	32.2	32.2	30.3
34260	26.6	30.4	32.2	32.2	30.3
34290	26.6	30.4	32.2	32.2	30.3
34320	26.6	30.4	32.2	32.2	30.3
34350	26.6	30.4	32.2	32.2	30.3
34380	26.6	30.4	32.2	32.2	30.3
34410	26.6	30.4	32.2	32.2	30.3
34440	26.7	30.4	32.2	32.2	30.3
34470	26.7	30.4	32.2	32.2	30.3
34500	26.7	30.4	32.2	32.2	30.3
34530	26.7	30.4	32.2	32.3	30.3
34560	26.7	30.5	32.3	32.3	30.3
34590	26.7	30.5	32.3	32.3	30.3
34620	26.7	30.5	32.3	32.3	30.3
34650	26.7	30.5	32.3	32.3	30.3
34680	26.7	30.5	32.3	32.3	30.3
34710	26.7	30.5	32.3	32.3	30.3
34740	26.7	30.5	32.3	32.3	30.3
34770	26.8	30.5	32.4	32.3	30.3
34800	26.8	30.6	32.4	32.3	30.3
34830	26.8	30.6	32.4	32.3	30.3
34860	26.8	30.6	32.4	32.3	30.3
34890	26.8	30.6	32.4	32.3	30.3
34920	26.8	30.6	32.4	32.4	30.3
34950	26.8	30.6	32.4	32.4	30.3
34980	26.8	30.6	32.4	32.4	30.3
35010	26.8	30.6	32.4	32.4	30.3
35040	26.8	30.6	32.4	32.4	30.3
35070	26.8	30.6	32.5	32.4	30.3
35100	26.9	30.7	32.5	32.4	30.3
35130	26.9	30.7	32.5	32.4	30.3
35160	26.9	30.7	32.5	32.4	30.3
35190	26.9	30.7	32.5	32.4	30.3
35220	26.9	30.7	32.5	32.4	30.3
35250	26.9	30.7	32.5	32.4	30.3
35280	26.9	30.7	32.6	32.5	30.3
35310	26.9	30.7	32.6	32.5	30.3
35340	26.9	30.7	32.6	32.5	30.3
35370	26.9	30.7	32.6	32.5	30.3
35400	26.9	30.7	32.6	32.5	30.3
35430	27	30.8	32.6	32.5	30.3
35460	27	30.8	32.6	32.5	30.3
35490	27	30.8	32.6	32.5	30.3
35520	27	30.8	32.6	32.5	30.3
35550	27	30.8	32.7	32.5	30.3
35580	27	30.8	32.7	32.5	30.3
35610	27	30.8	32.7	32.6	30.3
35640	27	30.8	32.7	32.6	30.3
35670	27	30.9	32.7	32.6	30.3
35700	27.1	30.9	32.7	32.6	30.3
35730	27.1	30.9	32.7	32.6	30.3
35760	27.1	30.9	32.7	32.6	30.3
35790	27.1	30.9	32.7	32.6	30.3
35820	27.1	30.9	32.7	32.6	30.3
35850	27.1	30.9	32.8	32.6	30.3
35880	27.1	30.9	32.8	32.6	30.3
35910	27.1	30.9	32.8	32.6	30.3
35940	27.1	30.9	32.8	32.7	30.3
35970	27.1	31	32.8	32.7	30.3
36000	27.1	31	32.8	32.7	30.3
36030	27.2	31	32.8	32.7	30.3
36060	27.2	31	32.9	32.7	30.3
36090	27.2	31	32.9	32.7	30.3
36120	27.2	31	32.9	32.7	30.3
36150	27.2	31	32.9	32.7	30.3
36180	27.2	31	32.9	32.7	30.3
36210	27.2	31	32.9	32.7	30.3
36240	27.2	31	32.9	32.7	30.3
36270	27.2	31.1	32.9	32.8	30.3
36300	27.2	31.1	32.9	32.8	30.3
36330	27.2	31.1	32.9	32.8	30.3
36360	27.3	31.1	32.9	32.8	30.4
36390	27.3	31.1	33	32.8	30.4
36420	27.3	31.1	33	32.8	30.4
36450	27.3	31.1	33	32.8	30.4
36480	27.3	31.1	33	32.8	30.4
36510	27.3	31.2	33	32.8	30.4
36540	27.3	31.2	33	32.9	30.4
36570	27.3	31.2	33	32.9	30.4
36600	27.3	31.2	33	32.9	30.4
36630	27.3	31.2	33	32.9	30.4
36660	27.3	31.2	33.1	32.9	30.4
36690	27.4	31.2	33.1	32.9	30.4
36720	27.4	31.2	33.1	32.9	30.4
36750	27.4	31.2	33.1	32.9	30.4
36780	27.4	31.2	33.1	32.9	30.4
36810	27.4	31.3	33.1	32.9	30.4
36840	27.4	31.3	33.1	32.9	30.4
36870	27.4	31.3	33.1	33	30.4
36900	27.4	31.3	33.2	33	30.4
36930	27.4	31.3	33.2	33	30.4
36960	27.5	31.3	33.2	33	30.4
36990	27.5	31.3	33.2	33	30.4
37020	27.5	31.3	33.2	33	30.4
37050	27.5	31.3	33.2	33	30.4
37080	27.5	31.4	33.2	33	30.4
37110	27.5	31.4	33.2	33	30.4
37140	27.5	31.4	33.2	33	30.4
37170	27.5	31.4	33.2	33	30.4
37200	27.5	31.4	33.3	33.1	30.4
37230	27.5	31.4	33.3	33.1	30.4
37260	27.6	31.4	33.3	33.1	30.4
37290	27.6	31.4	33.3	33.1	30.4
37320	27.6	31.4	33.3	33.1	30.4
37350	27.6	31.5	33.3	33.1	30.4
37380	27.6	31.5	33.3	33.1	30.4
37410	27.6	31.5	33.3	33.1	30.4
37440	27.6	31.5	33.4	33.1	30.4
37470	27.6	31.5	33.4	33.1	30.4
37500	27.6	31.5	33.4	33.2	30.4
37530	27.6	31.5	33.4	33.2	30.4
37560	27.6	31.5	33.4	33.2	30.4
37590	27.7	31.5	33.4	33.2	30.4
37620	27.7	31.5	33.4	33.2	30.4
37650	27.7	31.6	33.4	33.2	30.4
37680	27.7	31.6	33.4	33.2	30.4
37710	27.7	31.6	33.4	33.2	30.4
37740	27.7	31.6	33.5	33.2	30.4
37770	27.7	31.6	33.5	33.2	30.4
37800	27.7	31.6	33.5	33.3	30.4
37830	27.8	31.6	33.5	33.3	30.4
37860	27.8	31.6	33.5	33.3	30.4
37890	27.8	31.7	33.5	33.3	30.4
37920	27.8	31.7	33.5	33.3	30.4
37950	27.8	31.7	33.5	33.3	30.4
37980	27.8	31.7	33.5	33.3	30.4
38010	27.8	31.7	33.5	33.3	30.4
38040	27.8	31.7	33.6	33.3	30.4
38070	27.8	31.7	33.6	33.3	30.4
38100	27.8	31.7	33.6	33.3	30.4
38130	27.9	31.7	33.6	33.4	30.4
38160	27.9	31.7	33.6	33.4	30.4
38190	27.9	31.8	33.6	33.4	30.4
38220	27.9	31.8	33.6	33.4	30.4
38250	27.9	31.8	33.6	33.4	30.4
38280	27.9	31.8	33.7	33.4	30.4
38310	27.9	31.8	33.7	33.4	30.4
38340	27.9	31.8	33.7	33.4	30.4
38370	28	31.8	33.7	33.4	30.4
38400	28	31.8	33.7	33.4	30.4
38430	28	31.8	33.7	33.4	30.4
38460	28	31.8	33.7	33.5	30.4
38490	28	31.9	33.7	33.5	30.4
38520	28	31.9	33.7	33.5	30.4
38550	28	31.9	33.7	33.5	30.4
38580	28	31.9	33.8	33.5	30.4
38610	28	31.9	33.8	33.5	30.4
38640	28.1	31.9	33.8	33.5	30.4
38670	28.1	31.9	33.8	33.5	30.4
38700	28.1	31.9	33.8	33.5	30.4
38730	28.1	31.9	33.8	33.6	30.4
38760	28.1	32	33.8	33.6	30.4
38790	28.1	32	33.8	33.6	30.4
38820	28.1	32	33.9	33.6	30.5
38850	28.1	32	33.9	33.6	30.5
38880	28.1	32	33.9	33.6	30.5
38910	28.1	32	33.9	33.6	30.5
38940	28.1	32	33.9	33.6	30.5
38970	28.2	32	33.9	33.6	30.5
39000	28.2	32	33.9	33.6	30.5
39030	28.2	32.1	33.9	33.6	30.5
39060	28.2	32.1	33.9	33.6	30.5
39090	28.2	32.1	33.9	33.6	30.5
39120	28.2	32.1	34	33.7	30.5
39150	28.2	32.1	34	33.7	30.5
39180	28.2	32.1	34	33.7	30.5
39210	28.3	32.1	34	33.7	30.5
39240	28.3	32.1	34	33.7	30.5
39270	28.3	32.1	34	33.7	30.5
39300	28.3	32.2	34	33.7	30.5
39330	28.3	32.2	34	33.7	30.5
39360	28.3	32.2	34	33.7	30.5
39390	28.3	32.2	34	33.7	30.5
39420	28.3	32.2	34.1	33.7	30.5
39450	28.3	32.2	34.1	33.7	30.5
39480	28.3	32.2	34.1	33.8	30.5
39510	28.4	32.2	34.1	33.8	30.5
39540	28.4	32.2	34.1	33.8	30.5
39570	28.4	32.3	34.1	33.8	30.5
39600	28.4	32.3	34.1	33.8	30.5
39630	28.4	32.3	34.1	33.8	30.5
39660	28.4	32.3	34.1	33.8	30.5
39690	28.4	32.3	34.2	33.8	30.5
39720	28.4	32.3	34.2	33.8	30.5
39750	28.4	32.3	34.2	33.8	30.5
39780	28.4	32.3	34.2	33.8	30.5
39810	28.5	32.3	34.2	33.8	30.5
39840	28.5	32.3	34.2	33.8	30.5
39870	28.5	32.4	34.2	33.9	30.5
39900	28.5	32.4	34.2	33.9	30.5
39930	28.5	32.4	34.2	33.9	30.5
39960	28.5	32.4	34.3	33.9	30.5
39990	28.5	32.4	34.3	33.9	30.5
40020	28.5	32.4	34.3	33.9	30.5
40050	28.6	32.4	34.3	33.9	30.5
40080	28.6	32.4	34.3	33.9	30.5
40110	28.6	32.4	34.3	33.9	30.5
40140	28.6	32.5	34.3	33.9	30.5
40170	28.6	32.5	34.3	33.9	30.5
40200	28.6	32.5	34.3	34	30.5
40230	28.6	32.5	34.4	34	30.5
40260	28.6	32.5	34.4	34	30.5
40290	28.6	32.5	34.4	34	30.5
40320	28.6	32.5	34.4	34	30.5
40350	28.7	32.5	34.4	34	30.5
40380	28.7	32.5	34.4	34	30.5
40410	28.7	32.5	34.4	34	30.5
40440	28.7	32.6	34.4	34	30.5
40470	28.7	32.6	34.4	34	30.5
40500	28.7	32.6	34.5	34	30.5
40530	28.7	32.6	34.5	34.1	30.5
40560	28.7	32.6	34.5	34.1	30.5
40590	28.7	32.6	34.5	34.1	30.5
40620	28.8	32.6	34.5	34.1	30.5
40650	28.8	32.6	34.5	34.1	30.5
40680	28.8	32.6	34.5	34.1	30.5
40710	28.8	32.6	34.5	34.1	30.5
40740	28.8	32.7	34.5	34.1	30.5
40770	28.8	32.7	34.5	34.1	30.5
40800	28.8	32.7	34.6	34.1	30.5
40830	28.8	32.7	34.6	34.1	30.5
40860	28.8	32.7	34.6	34.1	30.5
40890	28.8	32.7	34.6	34.1	30.5
40920	28.9	32.7	34.6	34.2	30.5
40950	28.9	32.7	34.6	34.2	30.5
40980	28.9	32.8	34.6	34.2	30.5
41010	28.9	32.8	34.6	34.2	30.5
41040	28.9	32.8	34.6	34.2	30.5
41070	28.9	32.8	34.6	34.2	30.5
41100	28.9	32.8	34.7	34.2	30.5
41130	28.9	32.8	34.7	34.2	30.5
41160	28.9	32.8	34.7	34.2	30.5
41190	28.9	32.8	34.7	34.2	30.5
41220	28.9	32.8	34.7	34.2	30.5
41250	28.9	32.8	34.7	34.3	30.5
41280	29	32.9	34.7	34.3	30.5
41310	29	32.9	34.7	34.3	30.5
41340	29	32.9	34.7	34.3	30.5
41370	29	32.9	34.8	34.3	30.5
41400	29	32.9	34.8	34.3	30.5
41430	29	32.9	34.8	34.3	30.5
41460	29	32.9	34.8	34.3	30.5
41490	29	32.9	34.8	34.3	30.5
41520	29	32.9	34.8	34.3	30.5
41550	29	32.9	34.8	34.3	30.5
41580	29.1	33	34.8	34.3	30.5
41610	29.1	33	34.8	34.3	30.5
41640	29.1	33	34.8	34.3	30.5
41670	29.1	33	34.8	34.4	30.5
41700	29.1	33	34.9	34.4	30.5
41730	29.1	33	34.9	34.4	30.5
41760	29.1	33	34.9	34.4	30.6
41790	29.1	33	34.9	34.4	30.6
41820	29.1	33.1	34.9	34.4	30.6
41850	29.2	33.1	34.9	34.4	30.6
41880	29.2	33.1	34.9	34.4	30.6
41910	29.2	33.1	34.9	34.4	30.6
41940	29.2	33.1	34.9	34.4	30.6
41970	29.2	33.1	34.9	34.4	30.6
42000	29.2	33.1	34.9	34.4	30.6
42030	29.2	33.1	35	34.4	30.6
42060	29.2	33.1	35	34.4	30.6
42090	29.2	33.1	35	34.5	30.6
42120	29.2	33.1	35	34.5	30.6
42150	29.2	33.2	35	34.5	30.6
42180	29.3	33.2	35	34.5	30.6
42210	29.3	33.2	35	34.5	30.6
42240	29.3	33.2	35	34.5	30.6
42270	29.3	33.2	35	34.5	30.6
42300	29.3	33.2	35	34.5	30.6
42330	29.3	33.2	35.1	34.5	30.6
42360	29.3	33.2	35.1	34.5	30.6
42390	29.3	33.3	35.1	34.5	30.6
42420	29.3	33.3	35.1	34.5	30.6
42450	29.3	33.3	35.1	34.5	30.6
42480	29.3	33.3	35.1	34.5	30.6
42510	29.4	33.3	35.1	34.6	30.6
42540	29.4	33.3	35.1	34.6	30.6
42570	29.4	33.3	35.1	34.6	30.6
42600	29.4	33.3	35.1	34.6	30.6
42630	29.4	33.3	35.1	34.6	30.6
42660	29.4	33.3	35.1	34.6	30.6
42690	29.4	33.4	35.1	34.6	30.6
42720	29.4	33.4	35.2	34.6	30.6
42750	29.5	33.4	35.2	34.6	30.6
42780	29.5	33.4	35.2	34.6	30.6
42810	29.5	33.4	35.2	34.6	30.6
42840	29.5	33.4	35.2	34.6	30.6
42870	29.5	33.4	35.2	34.6	30.6
42900	29.5	33.4	35.2	34.7	30.6
42930	29.5	33.4	35.2	34.7	30.6
42960	29.5	33.4	35.2	34.7	30.6
42990	29.5	33.4	35.2	34.7	30.6
43020	29.5	33.5	35.2	34.7	30.6
43050	29.5	33.5	35.2	34.7	30.6
43080	29.6	33.5	35.3	34.7	30.6
43110	29.6	33.5	35.3	34.7	30.6
43140	29.6	33.5	35.3	34.7	30.6
43170	29.6	33.5	35.3	34.7	30.6
43200	29.6	33.5	35.3	34.7	30.6
43230	29.6	33.5	35.3	34.7	30.6
43260	29.6	33.6	35.3	34.8	30.6
43290	29.6	33.6	35.3	34.8	30.6
43320	29.6	33.6	35.3	34.8	30.6
43350	29.6	33.6	35.3	34.8	30.6
43380	29.7	33.6	35.3	34.8	30.6
43410	29.7	33.6	35.3	34.8	30.6
43440	29.7	33.6	35.4	34.8	30.6
43470	29.7	33.6	35.4	34.8	30.6
43500	29.7	33.6	35.4	34.8	30.6
43530	29.7	33.6	35.4	34.8	30.6
43560	29.7	33.6	35.4	34.8	30.6
43590	29.7	33.7	35.4	34.8	30.6
43620	29.7	33.7	35.4	34.8	30.6
43650	29.8	33.7	35.4	34.8	30.6
43680	29.8	33.7	35.4	34.9	30.6
43710	29.8	33.7	35.4	34.9	30.6
43740	29.8	33.7	35.4	34.9	30.6
43770	29.8	33.7	35.4	34.9	30.6
43800	29.8	33.7	35.5	34.9	30.6
43830	29.8	33.7	35.5	34.9	30.6
43860	29.8	33.8	35.5	34.9	30.6
43890	29.8	33.8	35.5	34.9	30.6
43920	29.8	33.8	35.5	34.9	30.6
43950	29.9	33.8	35.5	34.9	30.6
43980	29.9	33.8	35.5	34.9	30.6
44010	29.9	33.8	35.5	34.9	30.6
44040	29.9	33.8	35.5	34.9	30.6
44070	29.9	33.8	35.6	34.9	30.6
44100	29.9	33.9	35.6	35	30.6
44130	29.9	33.9	35.6	35	30.6
44160	30	33.9	35.6	35	30.6
44190	30	33.9	35.6	35	30.6
44220	30	33.9	35.6	35	30.6
44250	30	33.9	35.6	35	30.6
44280	30	33.9	35.6	35	30.6
44310	30	33.9	35.6	35	30.6
44340	30	33.9	35.6	35	30.6
44370	30	33.9	35.6	35	30.6
44400	30	33.9	35.6	35	30.6
44430	30	34	35.7	35	30.6
44460	30.1	34	35.7	35	30.6
44490	30.1	34	35.7	35	30.6
44520	30.1	34	35.7	35.1	30.6
44550	30.1	34	35.7	35.1	30.6
44580	30.1	34	35.7	35.1	30.7
44610	30.1	34	35.7	35.1	30.7
44640	30.1	34	35.7	35.1	30.7
44670	30.1	34	35.7	35.1	30.7
44700	30.1	34.1	35.7	35.1	30.7
44730	30.1	34.1	35.7	35.1	30.7
44760	30.2	34.1	35.7	35.1	30.7
44790	30.2	34.1	35.8	35.1	30.7
44820	30.2	34.1	35.8	35.1	30.7
44850	30.2	34.1	35.8	35.1	30.7
44880	30.2	34.1	35.8	35.1	30.7
44910	30.2	34.1	35.8	35.1	30.7
44940	30.2	34.1	35.8	35.1	30.7
44970	30.3	34.1	35.8	35.1	30.7
45000	30.3	34.2	35.8	35.2	30.7
45030	30.3	34.2	35.8	35.2	30.7
45060	30.3	34.2	35.8	35.2	30.7
45090	30.3	34.2	35.8	35.2	30.7
45120	30.3	34.2	35.8	35.2	30.7
45150	30.3	34.2	35.9	35.2	30.7
45180	30.3	34.2	35.9	35.2	30.7
45210	30.3	34.2	35.9	35.2	30.7
45240	30.3	34.2	35.9	35.2	30.7
45270	30.4	34.2	35.9	35.2	30.7
45300	30.4	34.3	35.9	35.2	30.7
45330	30.4	34.3	35.9	35.2	30.7
45360	30.4	34.3	35.9	35.2	30.7
45390	30.4	34.3	35.9	35.2	30.7
45420	30.4	34.3	36	35.3	30.7
45450	30.4	34.3	36	35.3	30.7
45480	30.5	34.3	36	35.3	30.7
45510	30.5	34.3	36	35.3	30.7
45540	30.5	34.3	36	35.3	30.7
45570	30.5	34.3	36	35.3	30.7
45600	30.5	34.4	36	35.3	30.7
45630	30.5	34.4	36	35.3	30.7
45660	30.5	34.4	36	35.3	30.7
45690	30.5	34.4	36	35.3	30.7
45720	30.5	34.4	36	35.3	30.7
45750	30.6	34.4	36.1	35.3	30.7
45780	30.6	34.4	36.1	35.3	30.7
45810	30.6	34.4	36.1	35.3	30.7
45840	30.6	34.4	36.1	35.3	30.7
45870	30.6	34.4	36.1	35.3	30.7
45900	30.6	34.5	36.1	35.4	30.7
45930	30.6	34.5	36.1	35.4	30.7
45960	30.6	34.5	36.1	35.4	30.7
45990	30.6	34.5	36.1	35.4	30.7
46020	30.7	34.5	36.1	35.4	30.7
46050	30.7	34.5	36.1	35.4	30.7
46080	30.7	34.5	36.1	35.4	30.7
46110	30.7	34.5	36.2	35.4	30.7
46140	30.7	34.5	36.2	35.4	30.7
46170	30.7	34.5	36.2	35.4	30.7
46200	30.7	34.5	36.2	35.4	30.7
46230	30.7	34.6	36.2	35.4	30.7
46260	30.8	34.6	36.2	35.4	30.7
46290	30.8	34.6	36.2	35.4	30.7
46320	30.8	34.6	36.2	35.4	30.7
46350	30.8	34.6	36.2	35.5	30.7
46380	30.8	34.6	36.2	35.5	30.7
46410	30.8	34.6	36.2	35.5	30.7
46440	30.8	34.6	36.2	35.5	30.7
46470	30.8	34.6	36.2	35.5	30.7
46500	30.8	34.6	36.2	35.5	30.7
46530	30.8	34.6	36.3	35.5	30.7
46560	30.9	34.6	36.3	35.5	30.7
46590	30.9	34.7	36.3	35.5	30.7
46620	30.9	34.7	36.3	35.5	30.7
46650	30.9	34.7	36.3	35.5	30.7
46680	30.9	34.7	36.3	35.5	30.7
46710	30.9	34.7	36.3	35.5	30.7
46740	30.9	34.7	36.3	35.5	30.7
46770	31	34.7	36.3	35.5	30.7
46800	31	34.7	36.3	35.5	30.7
46830	31	34.7	36.3	35.5	30.7
46860	31	34.7	36.3	35.6	30.7
46890	31	34.7	36.3	35.6	30.7
46920	31	34.8	36.3	35.6	30.7
46950	31	34.8	36.3	35.6	30.7
46980	31	34.8	36.4	35.6	30.7
47010	31	34.8	36.4	35.6	30.7
47040	31.1	34.8	36.4	35.6	30.7
47070	31.1	34.8	36.4	35.6	30.7
47100	31.1	34.8	36.4	35.6	30.8
47130	31.1	34.8	36.4	35.6	30.8
47160	31.1	34.8	36.4	35.6	30.8
47190	31.1	34.8	36.4	35.6	30.8
47220	31.1	34.9	36.4	35.6	30.8
47250	31.1	34.9	36.4	35.6	30.8
47280	31.1	34.9	36.4	35.6	30.8
47310	31.1	34.9	36.4	35.6	30.8
47340	31.2	34.9	36.4	35.6	30.8
47370	31.2	34.9	36.4	35.7	30.8
47400	31.2	34.9	36.5	35.7	30.8
47430	31.2	34.9	36.5	35.7	30.8
47460	31.2	34.9	36.5	35.7	30.8
47490	31.2	34.9	36.5	35.7	30.8
47520	31.2	35	36.5	35.7	30.8
47550	31.2	35	36.5	35.7	30.8
47580	31.3	35	36.5	35.7	30.8
47610	31.3	35	36.5	35.7	30.8
47640	31.3	35	36.5	35.7	30.8
47670	31.3	35	36.5	35.7	30.8
47700	31.3	35	36.5	35.7	30.8
47730	31.3	35	36.5	35.7	30.8
47760	31.3	35	36.5	35.7	30.8
47790	31.3	35	36.5	35.7	30.8
47820	31.3	35	36.5	35.7	30.8
47850	31.4	35	36.5	35.8	30.8
47880	31.4	35.1	36.6	35.8	30.8
47910	31.4	35.1	36.6	35.8	30.8
47940	31.4	35.1	36.6	35.8	30.8
47970	31.4	35.1	36.6	35.8	30.8
48000	31.4	35.1	36.6	35.8	30.8
48030	31.4	35.1	36.6	35.8	30.8
48060	31.4	35.1	36.6	35.8	30.8
48090	31.5	35.1	36.6	35.8	30.8
48120	31.5	35.1	36.6	35.8	30.8
48150	31.5	35.1	36.6	35.8	30.8
48180	31.5	35.1	36.6	35.8	30.8
48210	31.5	35.1	36.6	35.8	30.8
48240	31.5	35.2	36.6	35.8	30.8
48270	31.5	35.2	36.6	35.8	30.8
48300	31.5	35.2	36.6	35.9	30.8
48330	31.5	35.2	36.7	35.9	30.8
48360	31.6	35.2	36.7	35.9	30.8
48390	31.6	35.2	36.7	35.9	30.8
48420	31.6	35.2	36.7	35.9	30.8
48450	31.6	35.2	36.7	35.9	30.8
48480	31.6	35.2	36.7	35.9	30.8
48510	31.6	35.2	36.7	35.9	30.8
48540	31.6	35.3	36.7	35.9	30.8
48570	31.6	35.3	36.7	35.9	30.8
48600	31.7	35.3	36.7	35.9	30.8
48630	31.7	35.3	36.7	35.9	30.8
48660	31.7	35.3	36.7	35.9	30.8
48690	31.7	35.3	36.7	35.9	30.8
48720	31.7	35.3	36.7	35.9	30.8
48750	31.7	35.3	36.8	35.9	30.8
48780	31.7	35.3	36.8	36	30.8
48810	31.7	35.3	36.8	36	30.8
48840	31.7	35.3	36.8	36	30.8
48870	31.8	35.3	36.8	36	30.8
48900	31.8	35.3	36.8	36	30.8
48930	31.8	35.3	36.8	36	30.8
48960	31.8	35.4	36.8	36	30.8
48990	31.8	35.4	36.8	36	30.8
49020	31.8	35.4	36.8	36	30.8
49050	31.8	35.4	36.8	36	30.8
49080	31.8	35.4	36.8	36	30.8
49110	31.8	35.4	36.8	36	30.8
49140	31.8	35.4	36.8	36	30.8
49170	31.9	35.4	36.8	36	30.8
49200	31.9	35.4	36.9	36	30.8
49230	31.9	35.4	36.9	36	30.8
49260	31.9	35.4	36.9	36	30.8
49290	31.9	35.4	36.9	36.1	30.8
49320	31.9	35.5	36.9	36.1	30.8
49350	31.9	35.5	36.9	36.1	30.8
49380	32	35.5	36.9	36.1	30.8
49410	32	35.5	36.9	36.1	30.8
49440	32	35.5	36.9	36.1	30.9
49470	32	35.5	36.9	36.1	30.9
49500	32	35.5	37	36.1	30.9
49530	32	35.5	37	36.1	30.9
49560	32	35.5	37	36.1	30.9
49590	32	35.5	37	36.1	30.9
49620	32	35.5	37	36.1	30.9
49650	32	35.5	37	36.1	30.9
49680	32.1	35.6	37	36.1	30.9
49710	32.1	35.6	37	36.1	30.9
49740	32.1	35.6	37	36.1	30.9
49770	32.1	35.6	37	36.1	30.9
49800	32.1	35.6	37	36.1	30.9
49830	32.1	35.6	37	36.2	30.9
49860	32.1	35.6	37	36.2	30.9
49890	32.1	35.6	37	36.2	30.9
49920	32.2	35.6	37.1	36.2	30.9
49950	32.2	35.6	37.1	36.2	30.9
49980	32.2	35.6	37.1	36.2	30.9
50010	32.2	35.6	37.1	36.2	30.9
50040	32.2	35.6	37.1	36.2	30.9
50070	32.2	35.7	37.1	36.2	30.9
50100	32.2	35.7	37.1	36.2	30.9
50130	32.2	35.7	37.1	36.2	30.9
50160	32.2	35.7	37.1	36.2	30.9
50190	32.3	35.7	37.1	36.2	30.9
50220	32.3	35.7	37.1	36.2	30.9
50250	32.3	35.7	37.1	36.2	30.9
50280	32.3	35.7	37.1	36.2	30.9
50310	32.3	35.7	37.2	36.2	30.9
50340	32.3	35.7	37.2	36.3	30.9
50370	32.3	35.7	37.2	36.3	30.9
50400	32.3	35.8	37.2	36.3	30.9
50430	32.3	35.8	37.2	36.3	30.9
50460	32.4	35.8	37.2	36.3	30.9
50490	32.4	35.8	37.2	36.3	30.9
50520	32.4	35.8	37.2	36.3	30.9
50550	32.4	35.8	37.2	36.3	30.9
50580	32.4	35.8	37.2	36.3	30.9
50610	32.4	35.8	37.2	36.3	30.9
50640	32.4	35.8	37.2	36.3	30.9
50670	32.4	35.8	37.2	36.3	30.9
50700	32.5	35.8	37.3	36.3	30.9
50730	32.5	35.8	37.3	36.3	30.9
50760	32.5	35.8	37.3	36.3	30.9
50790	32.5	35.9	37.3	36.3	30.9
50820	32.5	35.9	37.3	36.3	30.9
50850	32.5	35.9	37.3	36.3	30.9
50880	32.5	35.9	37.3	36.3	30.9
50910	32.5	35.9	37.3	36.3	30.9
50940	32.5	35.9	37.3	36.4	30.9
50970	32.5	35.9	37.3	36.4	30.9
51000	32.6	35.9	37.3	36.4	30.9
51030	32.6	35.9	37.3	36.4	30.9
51060	32.6	35.9	37.3	36.4	30.9
51090	32.6	35.9	37.3	36.4	30.9
51120	32.6	35.9	37.4	36.4	30.9
51150	32.6	36	37.4	36.4	30.9
51180	32.6	36	37.4	36.4	30.9
51210	32.7	36	37.4	36.4	30.9
51240	32.7	36	37.4	36.4	30.9
51270	32.7	36	37.4	36.4	30.9
51300	32.7	36	37.4	36.4	30.9
51330	32.7	36	37.4	36.4	30.9
51360	32.7	36	37.4	36.4	30.9
51390	32.7	36	37.4	36.4	30.9
51420	32.7	36	37.4	36.4	30.9
51450	32.7	36	37.5	36.4	30.9
51480	32.8	36.1	37.5	36.5	30.9
51510	32.8	36.1	37.5	36.5	30.9
51540	32.8	36.1	37.5	36.5	30.9
51570	32.8	36.1	37.5	36.5	30.9
51600	32.8	36.1	37.5	36.5	30.9
51630	32.8	36.1	37.5	36.5	30.9
51660	32.8	36.1	37.5	36.5	30.9
51690	32.8	36.1	37.5	36.5	30.9
51720	32.9	36.1	37.5	36.5	30.9
51750	32.9	36.2	37.5	36.5	30.9
51780	32.9	36.2	37.6	36.5	30.9
51810	32.9	36.2	37.6	36.5	30.9
51840	32.9	36.2	37.6	36.5	30.9
51870	32.9	36.2	37.6	36.5	30.9
51900	32.9	36.2	37.6	36.5	30.9
51930	32.9	36.2	37.6	36.5	30.9
51960	33	36.2	37.6	36.5	30.9
51990	33	36.2	37.6	36.5	30.9
52020	33	36.2	37.6	36.6	30.9
52050	33	36.3	37.6	36.6	30.9
52080	33	36.3	37.6	36.6	30.9
52110	33	36.3	37.7	36.6	30.9
52140	33	36.3	37.7	36.6	30.9
52170	33	36.3	37.7	36.6	30.9
52200	33.1	36.3	37.7	36.6	30.9
52230	33.1	36.3	37.7	36.6	30.9
52260	33.1	36.3	37.7	36.6	30.9
52290	33.1	36.3	37.7	36.6	30.9
52320	33.1	36.3	37.7	36.6	31
52350	33.1	36.3	37.7	36.6	31
52380	33.1	36.4	37.7	36.6	31
52410	33.1	36.4	37.7	36.6	31
52440	33.2	36.4	37.8	36.6	31
52470	33.2	36.4	37.8	36.6	31
52500	33.2	36.4	37.8	36.7	31
52530	33.2	36.4	37.8	36.7	31
52560	33.2	36.4	37.8	36.7	31
52590	33.2	36.4	37.8	36.7	31
52620	33.2	36.4	37.8	36.7	31
52650	33.2	36.4	37.8	36.7	31
52680	33.2	36.4	37.8	36.7	31
52710	33.2	36.5	37.8	36.7	31
52740	33.3	36.5	37.8	36.7	31
52770	33.3	36.5	37.8	36.7	31
52800	33.3	36.5	37.9	36.7	31
52830	33.3	36.5	37.9	36.7	31
52860	33.3	36.5	37.9	36.7	31
52890	33.3	36.5	37.9	36.7	31
52920	33.3	36.5	37.9	36.7	31
52950	33.4	36.5	37.9	36.7	31
52980	33.4	36.6	37.9	36.7	31
53010	33.4	36.6	37.9	36.7	31
53040	33.4	36.6	37.9	36.8	31
53070	33.4	36.6	37.9	36.8	31
53100	33.4	36.6	37.9	36.8	31
53130	33.4	36.6	37.9	36.8	31
53160	33.4	36.6	37.9	36.8	31
53190	33.4	36.6	37.9	36.8	31
53220	33.5	36.6	38	36.8	31
53250	33.5	36.6	38	36.8	31
53280	33.5	36.6	38	36.8	31
53310	33.5	36.7	38	36.8	31
53340	33.5	36.7	38	36.8	31
53370	33.5	36.7	38	36.8	31
53400	33.5	36.7	38	36.8	31
53430	33.5	36.7	38	36.8	31
53460	33.6	36.7	38	36.8	31
53490	33.6	36.7	38	36.8	31
53520	33.6	36.7	38	36.8	31
53550	33.6	36.7	38	36.8	31
53580	33.6	36.7	38	36.8	31
53610	33.6	36.7	38	36.8	31
53640	33.6	36.8	38	36.8	31
53670	33.6	36.8	38	36.9	31
53700	33.6	36.8	38.1	36.9	31
53730	33.7	36.8	38.1	36.9	31
53760	33.7	36.8	38.1	36.9	31
53790	33.7	36.8	38.1	36.9	31
53820	33.7	36.8	38.1	36.9	31
53850	33.7	36.8	38.1	36.9	31
53880	33.7	36.8	38.1	36.9	31
53910	33.7	36.8	38.1	36.9	31
53940	33.8	36.9	38.1	36.9	31
53970	33.8	36.9	38.1	36.9	31
54000	33.8	36.9	38.1	36.9	31
54030	33.8	36.9	38.1	36.9	31
54060	33.8	36.9	38.1	36.9	31
54090	33.8	36.9	38.1	36.9	31
54120	33.8	36.9	38.1	36.9	31
54150	33.8	36.9	38.1	36.9	31
54180	33.8	36.9	38.1	36.9	31
54210	33.9	36.9	38.1	36.9	31
54240	33.9	36.9	38.2	37	31
54270	33.9	37	38.2	37	31
54300	33.9	37	38.2	37	31
54330	33.9	37	38.2	37	31
54360	33.9	37	38.2	37	31
54390	33.9	37	38.2	37	31
54420	33.9	37	38.2	37	31
54450	33.9	37	38.2	37	31
54480	33.9	37	38.2	37	31
54510	34	37	38.2	37	31
54540	34	37	38.2	37	31
54570	34	37	38.2	37	31
54600	34	37	38.2	37	31
54630	34	37	38.2	37	31
54660	34	37.1	38.2	37	31
54690	34	37.1	38.2	37	31
54720	34	37.1	38.3	37	31
54750	34	37.1	38.3	37	31
54780	34.1	37.1	38.3	37.1	31
54810	34.1	37.1	38.3	37.1	31
54840	34.1	37.1	38.3	37.1	31
54870	34.1	37.1	38.3	37.1	31
54900	34.1	37.1	38.3	37.1	31
54930	34.1	37.1	38.3	37.1	31
54960	34.1	37.1	38.3	37.1	31
54990	34.1	37.1	38.3	37.1	31
55020	34.1	37.2	38.3	37.1	31
55050	34.1	37.2	38.3	37.1	31
55080	34.2	37.2	38.3	37.1	31
55110	34.2	37.2	38.3	37.1	31
55140	34.2	37.2	38.3	37.1	31
55170	34.2	37.2	38.3	37.1	31
55200	34.2	37.2	38.4	37.1	31
55230	34.2	37.2	38.4	37.1	31
55260	34.2	37.2	38.4	37.1	31
55290	34.2	37.2	38.4	37.1	31
55320	34.3	37.2	38.4	37.1	31
55350	34.3	37.2	38.4	37.1	31
55380	34.3	37.3	38.4	37.1	31
55410	34.3	37.3	38.4	37.1	31
55440	34.3	37.3	38.4	37.2	31
55470	34.3	37.3	38.4	37.2	31
55500	34.3	37.3	38.4	37.2	31
55530	34.3	37.3	38.4	37.2	31
55560	34.3	37.3	38.4	37.2	31
55590	34.4	37.3	38.4	37.2	31
55620	34.4	37.3	38.4	37.2	31
55650	34.4	37.3	38.4	37.2	31
55680	34.4	37.3	38.5	37.2	31
55710	34.4	37.3	38.5	37.2	31
55740	34.4	37.3	38.5	37.2	31
55770	34.4	37.3	38.5	37.2	31
55800	34.4	37.4	38.5	37.2	31
55830	34.4	37.4	38.5	37.2	31
55860	34.4	37.4	38.5	37.2	31
55890	34.5	37.4	38.5	37.2	31
55920	34.5	37.4	38.5	37.2	31
55950	34.5	37.4	38.5	37.2	31
55980	34.5	37.4	38.5	37.2	31
56010	34.5	37.4	38.5	37.3	31
56040	34.5	37.4	38.5	37.3	31
56070	34.5	37.4	38.5	37.3	31
56100	34.6	37.5	38.5	37.3	31
56130	34.6	37.5	38.5	37.3	31
56160	34.6	37.5	38.5	37.3	31
56190	34.6	37.5	38.5	37.3	31
56220	34.6	37.5	38.6	37.3	31
56250	34.6	37.5	38.6	37.3	31
56280	34.6	37.5	38.6	37.3	31
56310	34.6	37.5	38.6	37.3	31
56340	34.6	37.5	38.6	37.3	31
56370	34.6	37.5	38.6	37.3	31
56400	34.7	37.5	38.6	37.3	31
56430	34.7	37.5	38.6	37.3	31
56460	34.7	37.5	38.6	37.3	31
56490	34.7	37.5	38.6	37.3	31
56520	34.7	37.6	38.6	37.3	31
56550	34.7	37.6	38.6	37.3	31
56580	34.7	37.6	38.6	37.3	31
56610	34.7	37.6	38.6	37.3	31
56640	34.7	37.6	38.7	37.4	31
56670	34.7	37.6	38.7	37.4	31
56700	34.8	37.6	38.7	37.4	31
56730	34.8	37.6	38.7	37.4	31
56760	34.8	37.6	38.7	37.4	31
56790	34.8	37.6	38.7	37.4	31
56820	34.8	37.6	38.7	37.4	31
56850	34.8	37.6	38.7	37.4	31
56880	34.8	37.6	38.7	37.4	31
56910	34.8	37.6	38.7	37.4	31
56940	34.9	37.7	38.7	37.4	31
56970	34.9	37.7	38.7	37.4	31
57000	34.9	37.7	38.7	37.4	31
57030	34.9	37.7	38.7	37.4	31
57060	34.9	37.7	38.7	37.4	31
57090	34.9	37.7	38.7	37.4	31
57120	34.9	37.7	38.7	37.4	31
57150	34.9	37.7	38.7	37.4	31
57180	34.9	37.7	38.7	37.4	31
57210	34.9	37.7	38.7	37.4	31
57240	35	37.7	38.8	37.4	31
57270	35	37.7	38.8	37.5	31
57300	35	37.7	38.8	37.5	31
57330	35	37.7	38.8	37.5	31
57360	35	37.7	38.8	37.5	31
57390	35	37.8	38.8	37.5	31
57420	35	37.8	38.8	37.5	31
57450	35	37.8	38.8	37.5	31
57480	35	37.8	38.8	37.5	31
57510	35	37.8	38.8	37.5	31
57540	35.1	37.8	38.8	37.5	31
57570	35.1	37.8	38.8	37.5	31
57600	35.1	37.8	38.8	37.5	31
57630	35.1	37.8	38.8	37.5	31
57660	35.1	37.8	38.8	37.5	31
57690	35.1	37.8	38.8	37.5	31
57720	35.1	37.8	38.8	37.5	31
57750	35.1	37.8	38.8	37.5	31
57780	35.1	37.8	38.8	37.5	31
57810	35.1	37.8	38.8	37.5	31
57840	35.1	37.8	38.8	37.6	31
57870	35.1	37.8	38.8	37.6	31
57900	35.2	37.8	38.8	37.6	31
57930	35.2	37.8	38.8	37.6	31
57960	35.2	37.9	38.8	37.6	31
57990	35.2	37.9	38.8	37.6	31
58020	35.2	37.9	38.8	37.6	31
58050	35.2	37.9	38.8	37.6	31
58080	35.2	37.9	38.9	37.6	31
58110	35.2	37.9	38.9	37.6	31
58140	35.2	37.9	38.9	37.6	31
58170	35.2	37.9	38.9	37.6	31
58200	35.2	37.9	38.9	37.6	31
58230	35.2	37.9	38.9	37.6	31
58260	35.2	37.9	38.9	37.6	31
58290	35.2	37.9	38.9	37.6	31
58320	35.2	37.9	38.9	37.6	31
58350	35.2	37.9	38.9	37.6	31
58380	35.2	37.9	38.9	37.6	31
58410	35.2	37.9	38.9	37.6	31
58440	35.2	37.9	38.9	37.6	31
58470	35.2	37.9	38.9	37.6	31
58500	35.3	37.9	38.9	37.7	31
58530	35.3	37.9	38.9	37.7	31
58560	35.3	38	38.9	37.7	31
58590	35.3	38	38.9	37.7	31
58620	35.3	38	38.9	37.7	31
58650	35.3	38	38.9	37.7	31
58680	35.3	38	38.9	37.7	31
58710	35.3	38	38.9	37.7	31
58740	35.3	38	38.9	37.7	31
58770	35.3	38	38.9	37.7	31
58800	35.3	38	39	37.7	31
58830	35.3	38	39	37.7	31
58860	35.3	38	39	37.7	31
58890	35.3	38	39	37.7	31
58920	35.3	38	39	37.7	31
58950	35.3	38	39	37.7	31
58980	35.3	38	39	37.7	31
59010	35.3	38	39	37.7	31
59040	35.4	38	39	37.7	31
59070	35.4	38	39	37.7	31
59100	35.4	38	39	37.7	31
59130	35.4	38	39	37.7	31
59160	35.4	38.1	39	37.7	31
59190	35.4	38.1	39	37.7	31
59220	35.4	38.1	39	37.7	31
59250	35.4	38.1	39	37.7	31
59280	35.4	38.1	39	37.8	31
59310	35.4	38.1	39	37.8	31
59340	35.4	38.1	39	37.8	31
59370	35.4	38.1	39	37.8	31
59400	35.4	38.1	39	37.8	31
59430	35.4	38.1	39	37.8	31
59460	35.4	38.1	39	37.8	31
59490	35.4	38.1	39	37.8	31
59520	35.4	38.1	39	37.8	31
59550	35.4	38.1	39	37.8	31
59580	35.5	38.1	39	37.8	31
59610	35.5	38.1	39	37.8	31
59640	35.5	38.1	39	37.8	31
59670	35.5	38.1	39	37.8	31
59700	35.5	38.1	39.1	37.8	31
59730	35.5	38.1	39.1	37.8	31
59760	35.5	38.2	39.1	37.8	31
59790	35.5	38.2	39.1	37.8	31
59820	35.5	38.2	39.1	37.8	31
59850	35.5	38.2	39.1	37.8	31
59880	35.5	38.2	39.1	37.8	31
59910	35.5	38.2	39.1	37.8	31
59940	35.5	38.2	39.1	37.8	31
[truncated: 1,814 more rows]
